# Supplementary material for: TruMPET: A New Method for Protein Secondary Structure Prediction Using Neural Networks Trained on Multiple Pre-Selected Physicochemical and Structural Features
Source: Int J Mol Sci. 2025 Nov 21;26(23):11284. doi: 10.3390/ijms262311284 (PMC12692721; doi:10.3390/ijms262311284)
Supplement: Supplementary file 1 [file ijms-26-11284-s001.zip]

Archive with 10 entries (10 files):
- Supplement S1.LDA.xlsx
- Supplement S3.Confusion.xlsx
- Supplement S4.Datasets.xlsx
- Supplement S6.mix.xlsx
- Supplement S2.Descriptors.Generation.pdf
- Supplement S5.Descriptors.Preselection.pdf
- Supplement S7.Network.pdf
- Supplement S8.ESM2.2layer.pdf
- Supplement S9.ESM2.4layer.pdf
- Supplement S10.Usage.pdf
