# Supplementary material for: TruMPET: A New Method for Protein Secondary Structure Prediction Using Neural Networks Trained on Multiple Pre-Selected Physicochemical and Structural Features
Source: Int J Mol Sci. 2025 Nov 21;26(23):11284. doi: 10.3390/ijms262311284 (PMC12692721; doi:10.3390/ijms262311284)
Supplement: Supplementary file 1 [file ijms-26-11284-s001.zip › Supplement S1.LDA.xlsx]

## Sheet: Total Table
LDA Index	Transformation type	Descriptor	Parameters	Accuracy	Accuracy increment
1	_T_statistics_PB_word	PB_W5_noDEG_ZIP	ACDDDFB 0 1	0.474263	0.474263
2	_T_statistics_PB_word	PB_W5_noDEG_ZIP	PAP 0 1	0.518483	0.0442199
3	_T_statistics_PB_word	PB_W5_noDEG_ZIP	EHJIA 0 1	0.539278	0.0207952
4	_T_statistics_PB_word	PB_W5_noDEG_ZIP	MMMMM 5 1	0.553403	0.0141254
5	_Log_occurence_differrence	PB_W7_tail_GP	8 1	0.565119	0.0117156
6	_Dull_Sum_tail	MUNV940103	-5 6 1	0.576754	0.0116348
7	_T_statistics_PB_word	PB_W7_tail_GP	MMMMMMM 0 1	0.583481	0.00672698
8	_Dull_Sum_tail	PTIO830101	-5 6 1	0.588395	0.00491447
9	_Log_occurence_differrence	PB_W5_noDEG_ZIP	4 1	0.591504	0.00310864
10	_Log_occurence_differrence	PB_W7_trivial_PG	6 1	0.593866	0.00236227
11	_T_statistics_PB_word_INV	PB_W5_noDEG_ZIP	MMMMM -4 1	0.595992	0.0021256
12	_Iupred2		short 3	0.598653	0.00266126
13	_Log_occurence_differrence_INV	PB_W5_noDEG_ZIP	3 1	0.600637	0.00198389
14	_T_statistics_PB_word	PB_W5_noDEG_ZIP	PAFKL 0 1	0.602629	0.00199205
15	_Log_occurence_differrence_INV	PB_W5_noDEG_ZIP	13 1	0.60459	0.00196089
16	_T_statistics_PB_word_INV	PB_W5_noDEG_ZIP	DDDDD 0 1	0.605981	0.0013911
17	_T_statistics_PB_word_INV	PB_W5_noDEG_ZIP	KLMMM 2 1	0.608098	0.00211669
18	_Log_occurence_differrence_INV	PB_W7_tail_GP	8 1	0.609494	0.00139629
19	_Log_occurence_differrence_INV	PB_W7_tail_GP	7 1	0.611414	0.00192009
20	_T_statistics_single_window	PB_W7_tail_GP	3 -3 3 1	0.612596	0.00118188
21	_Dull_Sum_tail	MUNV940102	-5 16 3	0.613762	0.0011663
22	_T_statistics_PB_word	PB_w11_tail	PGB 0 2	0.615278	0.00151574
23	_Log_occurence_differrence_INV	PB_W7_tail_GP	3 1	0.616327	0.00104907
24	_T_statistics_PB_word	PB_w11_tail	JIA 0 1	0.61728	0.000952624
25	_c_FourierSmoothed_tail	KARS160108	3.7 5 1	0.618195	0.000915528
26	_Log_occurence_differrence	PB_W5_noDEG_ZIP	1 1	0.619054	0.000859142
27	_Log_occurence_differrence	PB_W5_noDEG_ZIP	6 1	0.619913	0.000859142
28	_Log_occurence_differrence_INV	PB_W7_tail_GP	6 1	0.620729	0.000815369
29	_Log_occurence_differrence	PB_W7_trivial_PG	9 1	0.62149	0.000761209
30	_T_statistics_PB_word	PB_W3	ACDDDFB 0 1	0.622224	0.000733758
31	_T_statistics_PB_word_INV	PB_W5_noDEG_ZIP	DDFBG 0 1	0.622992	0.000767886
32	_Log_occurence_differrence_INV	PB_W5_noDEG_ZIP	4 1	0.623816	0.000824272
33	_T_statistics_single	PB_W7_tail_GP	2 1	0.624536	0.000720403
34	_T_statistics_PB_word	PB_W5_noDEG_ZIP	GHI 0 1	0.625161	0.000624696
35	_Dull_Sum_tail	PTIO830101	-15 16 3	0.625877	0.000715952
36	_T_statistics_PB_word	PB_W5_noDEG_ZIP	KLN -3 2	0.626426	0.00054902
37	_Log_occurence_differrence_INV	PB_W5_noDEG_ZIP	0 1	0.627083	0.000656598
38	_Log_occurence_differrence	PB_W6_3_trivial_PG	4 1	0.62754	0.000457022
39	_Log_occurence_differrence	PB_W6_3_trivial_PG	12 1	0.628259	0.000719661
40	_Log_occurence_differrence	PB_W5_noDEG_ZIP	8 1	0.628805	0.000546052
41	_Log_occurence_differrence	PB_W7_tail_GP	1 1	0.629466	0.00066105
42	_Log_occurence_differrence	PB_W7_tail_GP	9 1	0.630369	0.000902174
43	_Log_occurence_differrence_INV	PB_W7_tail_GP	11 1	0.631179	0.000810176
44	_T_statistics_PB_word	PB_W5_noDEG_ZIP	FJO 0 2	0.631708	0.000528988
45	_Log_occurence_differrence	-1_3full_G_P	5 1	0.632119	0.000411023
46	_Log_occurence_differrence	PB_W7_trivial_PG	8 1	0.632536	0.000416958
47	_Log_occurence_differrence	Trivial_P_G	28 1	0.633018	0.000482247
48	_T_statistics_PB_word	PB_W5_noDEG_ZIP	DDDDF 0 1	0.633399	0.000381346
49	_Log_occurence_differrence	PB_W5_noDEG_ZIP	0 1	0.633738	0.000339057
50	_Log_occurence_differrence	W9_-2_5_G_P	18 1	0.634155	0.000416217
51	_c_FourierSmoothed_tail	MUNV940103	10 3 2	0.63446	0.000305671
52	_Log_occurence_differrence	Trivial_P_G	39 1	0.634852	0.000391733
53	_T_statistics_PB_word	PB_W5_noDEG_ZIP	FKL 1 2	0.635261	0.000409539
54	_Log_occurence_differrence_INV	PB_W7_tail_GP	13 1	0.635615	0.000353895
55	_Log_occurence_differrence_INV	PB_W7_tail_GP	10 1	0.63605	0.000434765
56	_T_statistics_PB_word	PB_W5_noDEG_ZIP	IAP 2 2	0.636429	0.000379121
57	_Log_occurence_differrence	PB_W6_4_trivial_PG	12 1	0.636728	0.000298251
58	_Log_occurence_differrence	PB_W7_tail_GP	11 1	0.637075	0.000347218
59	_Log_occurence_differrence	PB_W7_tail_GP	15 1	0.637553	0.000478538
60	_Dull_Sum_tail	PONP800104	-5 5 2	0.637842	0.000288606
61	_Log_occurence_differrence	W11_intricate	18 1	0.638136	0.0002938
62	_T_statistics_PB_word	PB_W5_noDEG_ZIP	BLM 3 1	0.638419	0.000283413
63	_c_FourierSmoothed_tail	MIYS990102	3.6 7 1	0.638684	0.000264865
64	_T_statistics_PB_word_INV	PB_W5_noDEG_ZIP	JIACD 2 1	0.639011	0.000327186
65	_Log_occurence_differrence	W9_-2_5_G_P	38 1	0.639352	0.000340541
66	_T_statistics_PB_word_INV	PB_W5_noDEG_ZIP	MNOPA 0 1	0.63964	0.000287865
67	_T_statistics_PB_word	PB_W3	MMMMM 3 1	0.639913	0.000273768
68	_T_statistics_PB_word	PB_W3	MMMMI -2 1	0.64031	0.000396927
69	_T_statistics_PB_word	PB_w11_tail	FJO 0 1	0.640604	0.0002938
70	_Log_occurence_differrence_INV	PB_W3	1 1	0.640825	0.000221092
71	_Log_occurence_differrence_INV	PB_W6_3_trivial_PG	4 1	0.641003	0.000178061
72	_T_statistics_PB_word	PB_W7_trivial_PG	NOPAFKL 0 1	0.64121	0.000206995
73	_how_close_to_the_end		N 3	0.641344	0.000134287
74	_T_statistics_PB_word	PB_W7_trivial_PG	PGB 0 1	0.641485	0.000140965
75	_T_statistics_PB_word	PB_W5_noDEG_ZIP	KLMMM 2 1	0.641669	0.000183254
76	_T_statistics_single_INV	PB_W5_noDEG_ZIP	13 1	0.641803	0.000134287
77	_c_FourierSmoothed_tail	MUNV940102	3 2 1	0.641931	0.000128352
78	_T_statistics_PB_word	PB_W5_noDEG_ZIP	BGKLM 0 1	0.642128	0.000196609
79	_T_statistics_PB_word	PB_W5_noDEG_ZIP	EHJ 0 2	0.642293	0.000165448
80	_Log_occurence_differrence_INV	PB_W3	15 1	0.64242	0.000126868
81	_Log_occurence_differrence_INV	PB_W3	4 1	0.642564	0.000143932
82	_T_statistics_PB_word	PB_W7_trivial_PG	PAP 0 1	0.642653	8.90303e-05
83	_T_statistics_PB_word	PB_W5_noDEG_ZIP	HIG 0 1	0.642879	0.000225543
84	_T_statistics_PB_word	PB_W5_noDEG_ZIP	OPF 0 1	0.642995	0.000116481
85	_T_statistics_PB_word	PB_W5_noDEG_ZIP	MNOPB 0 1	0.643135	0.000140223
86	_T_statistics_PB_word	PB_W4N	KLN 1 2	0.643277	0.000141707
87	_Dull_Sum_tail	PTIO830101	-5 5 3	0.643362	8.45788e-05
88	_Log_occurence_differrence	Trivial_P_G	4 1	0.643414	5.19343e-05
89	_T_statistics_PB_word	PB_W5_noDEG_ZIP	LIG 0 1	0.64351	9.64495e-05
90	_T_statistics_PB_word	PB_W5_noDEG_ZIP	PFB 3 1	0.643583	7.27081e-05
91	_Log_occurence_differrence	-1_3full_G_P	11 1	0.643679	9.64495e-05
92	_T_statistics_PB_word	PB_W5_noDEG_ZIP	NGC 0 1	0.643766	8.68045e-05
93	_Dull_Sum_tail	MUNV940103	-5 5 2	0.643912	0.000145416
94	_T_statistics_PB_word	PB_W5_noDEG_ZIP	IGB 0 1	0.644052	0.000140223
95	_T_statistics_PB_word	PB_W7_trivial_PG	GCF 0 1	0.644155	0.000103127
96	_T_statistics_PB_word	PB_w11_tail	KLN -1 2	0.644276	0.000120933
97	_T_statistics_PB_word	PB_W5_noDEG_ZIP	MMMMI -2 1	0.644367	9.1256e-05
98	_T_statistics_PB_word	PB_W5_noDEG_ZIP	NGH 0 1	0.644486	0.000118707
99	_T_statistics_PB_word	PB_W5_noDEG_ZIP	FBGCD 0 1	0.644573	8.68045e-05
100	_Log_occurence_differrence	PB_W5_noDEG_ZIP	9 1	0.644682	0.000109062
101	_Log_occurence_differrence	PB_W5_noDEG_ZIP	7 1	0.645026	0.00034425
102	_Log_occurence_differrence	PB_W7_tail_GP	5 1	0.645136	0.000110546
103	_T_statistics_PB_word	PB_W7_trivial_PG	HIG 0 1	0.645228	9.1998e-05
104	_Log_occurence_differrence	PB_W5_noDEG_ZIP	15 1	0.6453	7.19661e-05
105	_Log_occurence_differrence	Trivial_P_G	18 1	0.645376	7.56757e-05
106	_T_statistics_PB_word	PB_W5_noDEG_ZIP	KLN 3 2	0.645501	0.000125384
107	_T_statistics_PB_word	PB_W7_trivial_PG	GHI 0 1	0.645558	5.63858e-05
108	_T_statistics_PB_word	PB_W3	AKLMMMM 0 1	0.645578	2.00318e-05
109	_Log_occurence_differrence	Trivial	3 1	0.645651	7.345e-05
LDA index denotes the influence degree of physicochemical or structural descriptor to the protein backbone configuration prediction—the lower the index value, the higher its impact on the prediction accuracy; Accuracy — overall accuracy achieved by the ensemble of the top N descriptors selected using LDA only.

## Sheet: T.statistics
LDA Index	Transformation type	PB frequency database name	PB Sequence	Offset	Power	Accuracy	Accuracy increment
1	_T_statistics_PB_word	PB_W5_noDEG_ZIP	ACDDDFB	0	1	0.474263	0.474263
2	_T_statistics_PB_word	PB_W5_noDEG_ZIP	PAP	0	1	0.518483	0.0442199
3	_T_statistics_PB_word	PB_W5_noDEG_ZIP	EHJIA	0	1	0.539278	0.0207952
4	_T_statistics_PB_word	PB_W5_noDEG_ZIP	MMMMM	5	1	0.553403	0.0141254
7	_T_statistics_PB_word	PB_W7_tail_GP	MMMMMMM	0	1	0.583481	0.00672698
11	_T_statistics_PB_word_INV	PB_W5_noDEG_ZIP	MMMMM	-4	1	0.595992	0.0021256
14	_T_statistics_PB_word	PB_W5_noDEG_ZIP	PAFKL	0	1	0.602629	0.00199205
16	_T_statistics_PB_word_INV	PB_W5_noDEG_ZIP	DDDDD	0	1	0.605981	0.0013911
17	_T_statistics_PB_word_INV	PB_W5_noDEG_ZIP	KLMMM	2	1	0.608098	0.00211669
22	_T_statistics_PB_word	PB_w11_tail	PGB	0	2	0.615278	0.00151574
24	_T_statistics_PB_word	PB_w11_tail	JIA	0	1	0.61728	0.000952624
30	_T_statistics_PB_word	PB_W3	ACDDDFB	0	1	0.622224	0.000733758
31	_T_statistics_PB_word_INV	PB_W5_noDEG_ZIP	DDFBG	0	1	0.622992	0.000767886
34	_T_statistics_PB_word	PB_W5_noDEG_ZIP	GHI	0	1	0.625161	0.000624696
36	_T_statistics_PB_word	PB_W5_noDEG_ZIP	KLN	-3	2	0.626426	0.00054902
44	_T_statistics_PB_word	PB_W5_noDEG_ZIP	FJO	0	2	0.631708	0.000528988
48	_T_statistics_PB_word	PB_W5_noDEG_ZIP	DDDDF	0	1	0.633399	0.000381346
53	_T_statistics_PB_word	PB_W5_noDEG_ZIP	FKL	1	2	0.635261	0.000409539
56	_T_statistics_PB_word	PB_W5_noDEG_ZIP	IAP	2	2	0.636429	0.000379121
62	_T_statistics_PB_word	PB_W5_noDEG_ZIP	BLM	3	1	0.638419	0.000283413
64	_T_statistics_PB_word_INV	PB_W5_noDEG_ZIP	JIACD	2	1	0.639011	0.000327186
66	_T_statistics_PB_word_INV	PB_W5_noDEG_ZIP	MNOPA	0	1	0.63964	0.000287865
67	_T_statistics_PB_word	PB_W3	MMMMM	3	1	0.639913	0.000273768
68	_T_statistics_PB_word	PB_W3	MMMMI	-2	1	0.64031	0.000396927
69	_T_statistics_PB_word	PB_w11_tail	FJO	0	1	0.640604	0.0002938
72	_T_statistics_PB_word	PB_W7_trivial_PG	NOPAFKL	0	1	0.64121	0.000206995
74	_T_statistics_PB_word	PB_W7_trivial_PG	PGB	0	1	0.641485	0.000140965
75	_T_statistics_PB_word	PB_W5_noDEG_ZIP	KLMMM	2	1	0.641669	0.000183254
78	_T_statistics_PB_word	PB_W5_noDEG_ZIP	BGKLM	0	1	0.642128	0.000196609
79	_T_statistics_PB_word	PB_W5_noDEG_ZIP	EHJ	0	2	0.642293	0.000165448
82	_T_statistics_PB_word	PB_W7_trivial_PG	PAP	0	1	0.642653	8.90303e-05
83	_T_statistics_PB_word	PB_W5_noDEG_ZIP	HIG	0	1	0.642879	0.000225543
84	_T_statistics_PB_word	PB_W5_noDEG_ZIP	OPF	0	1	0.642995	0.000116481
85	_T_statistics_PB_word	PB_W5_noDEG_ZIP	MNOPB	0	1	0.643135	0.000140223
86	_T_statistics_PB_word	PB_W4N	KLN	1	2	0.643277	0.000141707
89	_T_statistics_PB_word	PB_W5_noDEG_ZIP	LIG	0	1	0.64351	9.64495e-05
90	_T_statistics_PB_word	PB_W5_noDEG_ZIP	PFB	3	1	0.643583	7.27081e-05
92	_T_statistics_PB_word	PB_W5_noDEG_ZIP	NGC	0	1	0.643766	8.68045e-05
94	_T_statistics_PB_word	PB_W5_noDEG_ZIP	IGB	0	1	0.644052	0.000140223
95	_T_statistics_PB_word	PB_W7_trivial_PG	GCF	0	1	0.644155	0.000103127
96	_T_statistics_PB_word	PB_w11_tail	KLN	-1	2	0.644276	0.000120933
97	_T_statistics_PB_word	PB_W5_noDEG_ZIP	MMMMI	-2	1	0.644367	9.1256e-05
98	_T_statistics_PB_word	PB_W5_noDEG_ZIP	NGH	0	1	0.644486	0.000118707
99	_T_statistics_PB_word	PB_W5_noDEG_ZIP	FBGCD	0	1	0.644573	8.68045e-05
103	_T_statistics_PB_word	PB_W7_trivial_PG	HIG	0	1	0.645228	9.1998e-05
106	_T_statistics_PB_word	PB_W5_noDEG_ZIP	KLN	3	2	0.645501	0.000125384
107	_T_statistics_PB_word	PB_W7_trivial_PG	GHI	0	1	0.645558	5.63858e-05
108	_T_statistics_PB_word	PB_W3	AKLMMMM	0	1	0.645578	2.00318e-05
LDA Index	Transformation type	PB frequency database name	PB class index	Left offset	Right offset	Power	Accuracy	Accuracy increment
20	_T_statistics_single_window	PB_W7_tail_GP	3	-3	3	1	0.612596	0.00118188
LDA Index	Transformation type	PB frequency database name	PB class index	Power	Accuracy	Accuracy increment
33	_T_statistics_single	PB_W7_tail_GP	2	1	0.624536	0.000720403
76	_T_statistics_single_INV	PB_W5_noDEG_ZIP	13	1	0.641803	0.000134287
LDA index denotes the influence degree of physicochemical or structural descriptor to the protein backbone configuration prediction—the lower the index value, the higher its impact on the prediction accuracy; Accuracy — overall accuracy achieved by the ensemble of the top N descriptors selected using LDA only; Offset—the distances from the current residue position within the amino acid sequence

## Sheet: AAindex
AAindex non-periodic descriptors
LDA Index	Transformation type	AAindex property	Left offset	Right offset	Power	Accuracy	Accuracy increment
6	_Dull_Sum_tail	MUNV940103	-5	6	1	0.576754	0.0116348
8	_Dull_Sum_tail	PTIO830101	-5	6	1	0.588395	0.00491447
21	_Dull_Sum_tail	MUNV940102	-5	16	3	0.613762	0.0011663
35	_Dull_Sum_tail	PTIO830101	-15	16	3	0.625877	0.000715952
60	_Dull_Sum_tail	PONP800104	-5	5	2	0.637842	0.000288606
87	_Dull_Sum_tail	PTIO830101	-5	5	3	0.643362	8.45788e-05
93	_Dull_Sum_tail	MUNV940103	-5	5	2	0.643912	0.000145416
LDA index denotes the influence degree of physicochemical or structural descriptor to the protein backbone configuration prediction—the lower the index value, the higher its impact on the prediction accuracy; Accuracy — overall accuracy achieved by the ensemble of the top N descriptors selected using LDA only; Left and right offset—the distances from the current residue position within the amino …
AAindex periodic descriptors
LDA Index	Transformation type	AAindex property	Period	Number of periods	Power	Accuracy	Accuracy increment
25	_c_FourierSmoothed_tail	KARS160108	3.7	5	1	0.618195	0.000915528
51	_c_FourierSmoothed_tail	MUNV940103	10	3	2	0.63446	0.000305671
63	_c_FourierSmoothed_tail	MIYS990102	3.6	7	1	0.638684	0.000264865
77	_c_FourierSmoothed_tail	MUNV940102	3	2	1	0.641931	0.000128352
LDA index denotes the influence degree of physicochemical or structural descriptor to the protein backbone configuration prediction—the lower the index value, the higher its impact on the prediction accuracy; Accuracy — overall accuracy achieved by the ensemble of the top N descriptors selected using LDA only; Number of periods — the number of consecutive Periods associated with the appropriate p…

## Sheet: Occurrence.difference
LDA Index	Transformation type	PB frequency database name	PB class index	Power	Accuracy	Accuracy increase
5	_Log_occurence_differrence	PB_W7_tail_GP	8	1	0.565119	0.0117156
9	_Log_occurence_differrence	PB_W5_noDEG_ZIP	4	1	0.591504	0.00310864
10	_Log_occurence_differrence	PB_W7_trivial_PG	6	1	0.593866	0.00236227
13	_Log_occurence_differrence_INV	PB_W5_noDEG_ZIP	3	1	0.600637	0.00198389
15	_Log_occurence_differrence_INV	PB_W5_noDEG_ZIP	13	1	0.60459	0.00196089
18	_Log_occurence_differrence_INV	PB_W7_tail_GP	8	1	0.609494	0.00139629
19	_Log_occurence_differrence_INV	PB_W7_tail_GP	7	1	0.611414	0.00192009
23	_Log_occurence_differrence_INV	PB_W7_tail_GP	3	1	0.616327	0.00104907
26	_Log_occurence_differrence	PB_W5_noDEG_ZIP	1	1	0.619054	0.000859142
27	_Log_occurence_differrence	PB_W5_noDEG_ZIP	6	1	0.619913	0.000859142
28	_Log_occurence_differrence_INV	PB_W7_tail_GP	6	1	0.620729	0.000815369
29	_Log_occurence_differrence	PB_W7_trivial_PG	9	1	0.62149	0.000761209
32	_Log_occurence_differrence_INV	PB_W5_noDEG_ZIP	4	1	0.623816	0.000824272
37	_Log_occurence_differrence_INV	PB_W5_noDEG_ZIP	0	1	0.627083	0.000656598
38	_Log_occurence_differrence	PB_W6_3_trivial_PG	4	1	0.62754	0.000457022
39	_Log_occurence_differrence	PB_W6_3_trivial_PG	12	1	0.628259	0.000719661
40	_Log_occurence_differrence	PB_W5_noDEG_ZIP	8	1	0.628805	0.000546052
41	_Log_occurence_differrence	PB_W7_tail_GP	1	1	0.629466	0.00066105
42	_Log_occurence_differrence	PB_W7_tail_GP	9	1	0.630369	0.000902174
43	_Log_occurence_differrence_INV	PB_W7_tail_GP	11	1	0.631179	0.000810176
45	_Log_occurence_differrence	-1_3full_G_P	5	1	0.632119	0.000411023
46	_Log_occurence_differrence	PB_W7_trivial_PG	8	1	0.632536	0.000416958
47	_Log_occurence_differrence	Trivial_P_G	28	1	0.633018	0.000482247
49	_Log_occurence_differrence	PB_W5_noDEG_ZIP	0	1	0.633738	0.000339057
50	_Log_occurence_differrence	W9_-2_5_G_P	18	1	0.634155	0.000416217
52	_Log_occurence_differrence	Trivial_P_G	39	1	0.634852	0.000391733
54	_Log_occurence_differrence_INV	PB_W7_tail_GP	13	1	0.635615	0.000353895
55	_Log_occurence_differrence_INV	PB_W7_tail_GP	10	1	0.63605	0.000434765
57	_Log_occurence_differrence	PB_W6_4_trivial_PG	12	1	0.636728	0.000298251
58	_Log_occurence_differrence	PB_W7_tail_GP	11	1	0.637075	0.000347218
59	_Log_occurence_differrence	PB_W7_tail_GP	15	1	0.637553	0.000478538
61	_Log_occurence_differrence	W11_intricate	18	1	0.638136	0.0002938
65	_Log_occurence_differrence	W9_-2_5_G_P	38	1	0.639352	0.000340541
70	_Log_occurence_differrence_INV	PB_W3	1	1	0.640825	0.000221092
71	_Log_occurence_differrence_INV	PB_W6_3_trivial_PG	4	1	0.641003	0.000178061
80	_Log_occurence_differrence_INV	PB_W3	15	1	0.64242	0.000126868
81	_Log_occurence_differrence_INV	PB_W3	4	1	0.642564	0.000143932
88	_Log_occurence_differrence	Trivial_P_G	4	1	0.643414	5.19343e-05
91	_Log_occurence_differrence	-1_3full_G_P	11	1	0.643679	9.64495e-05
100	_Log_occurence_differrence	PB_W5_noDEG_ZIP	9	1	0.644682	0.000109062
101	_Log_occurence_differrence	PB_W5_noDEG_ZIP	7	1	0.645026	0.00034425
102	_Log_occurence_differrence	PB_W7_tail_GP	5	1	0.645136	0.000110546
104	_Log_occurence_differrence	PB_W5_noDEG_ZIP	15	1	0.6453	7.19661e-05
105	_Log_occurence_differrence	Trivial_P_G	18	1	0.645376	7.56757e-05
109	_Log_occurence_differrence	Trivial	3	1	0.645651	7.345e-05
LDA index denotes the influence degree of physicochemical or structural descriptor to the protein backbone configuration prediction—the lower the index value, the higher its impact on the prediction accuracy; Accuracy — overall accuracy achieved by the ensemble of the top N descriptors selected using LDA only.

## Sheet: Miscellaneous
LDA index	Transformation type	Program option	Power	Accuracy	Accuracy increment
12	Iupred2	short	3	0.598653	0.00266126
LDA index	Transformation type	N or С end of chain	Power	Accuracy	Accuracy increment
73	how_close_to_the_end	N	3	0.641344	0.000134287
LDA index denotes the influence degree of physicochemical or structural descriptor to the protein backbone configuration prediction—the lower the index value, the higher its impact on the prediction accuracy; Accuracy — overall accuracy achieved by the ensemble of the top N descriptors selected using LDA only.
