# Supplementary material for: TruMPET: A New Method for Protein Secondary Structure Prediction Using Neural Networks Trained on Multiple Pre-Selected Physicochemical and Structural Features
Source: Int J Mol Sci. 2025 Nov 21;26(23):11284. doi: 10.3390/ijms262311284 (PMC12692721; doi:10.3390/ijms262311284)
Supplement: Supplementary file 1 [file ijms-26-11284-s001.zip › Supplement S3.Confusion.xlsx]

## Sheet: Table S2, 'LDA' model
Supplement S3. Normalized confusion matrices (in percents) for secondary structure prediction by 'LDA' model
A. 8-class DSSP assignment
	H	G	I	T	S	E	B	C
H	94.9708	0.3457	1.1801	0.0945	0.0068	2.2326	0.2398	0.9296	H
G	32.1799	59.5848	0.7059	0.1384	0.0277	5.1211	1.1211	1.1211	G
I	10.9427	0.0901	63.6451	0.6932	0.0705	16.1536	2.4361	5.9687	I
T	0.2097	0.0004	0.1178	90.4136	0.3405	0.4871	1.2354	7.1955	T
S	1.1215	0.047	0.7723	20.2203	24.2495	4.3516	9.086	40.1518	S
E	8.8142	0.3174	5.456	0.7277	0.0675	73.7508	5.5592	5.3073	E
B	2.3592	0.0947	1.8331	3.9337	0.3923	12.2754	58.8759	20.2357	B
С	1.9948	0.0225	0.8945	10.015	0.5732	2.5943	6.306	77.5998	С
	H	G	I	T	S	E	B	C
B. 3-class DSSP assignment
	H(a)	E(b)	C
H(a)	94.2731	0.168	5.5589	H(a)
E(b)	0.4079	88.4572	11.1349	E(b)
C	6.5112	6.4753	87.0135	C
	H(a)	E(b)	C
Rows and columns of the tables represent the true and the predicted class assignment of a fragment correspondingly.
Values reflect the percentage of fragments of a given class, that were predicted to have each of the possible classes.
For instance, the value 2.233 in row ‘H’ and column ‘E’ is the percentage of true ‘H’ fragments that were classified as ‘E’ by our model.
For both tables, the values were calculated using the Validation set of the PISCES30 dataset (see Methods 4.2).
(validation set is the one witheld from training and hyperparameter fitting, and only applied to evaluate the final model)

## Sheet: Table S2, 'mix' model
Supplement S2. Normalized confusion matrices (in percents) for secondary structure prediction by 'mix' model
A. 8-class DSSP assignment
	H	G	I	T	S	E	B	C
H	96.4865	0.2235	0.827	0.0573	0.0042	1.6064	0.1498	0.6454	H
G	36.6782	57.4118	0.3737	0.0692	0.0415	3.2526	1.1073	1.0657	G
I	13.7861	0.0587	66.7998	0.4445	0.0607	12.2998	1.7252	4.8251	I
T	0.2108	0.0014	0.1094	91.251	0.2486	0.4163	1.1544	6.6081	T
S	1.2894	0.0201	0.826	19.8778	24.639	3.895	9.4487	40.004	S
E	10.4796	0.2251	5.6198	0.5735	0.0468	73.6145	4.7324	4.7083	E
B	3.0035	0.0737	1.9796	3.2147	0.2639	10.932	62.2217	18.3107	B
С	2.3579	0.0167	0.8821	9.3445	0.4166	2.1626	5.8464	78.9733	С
	H	G	I	T	S	E	B	C
B. 3-class DSSP assignment
	H(a)	E(b)	C
H(a)	95.8161	0.1062	4.0777	H(a)
E(b)	0.4116	89.168	10.4204	E(b)
C	7.3412	5.8285	86.8303	C
	H(a)	E(b)	C
Rows and columns of the tables represent the true and the predicted class assignment of a fragment correspondingly.
Values reflect the percentage of fragments of a given class, that were predicted to have each of the possible classes.
For instance, the value 1.606 in row ‘H’ and column ‘E’ is the percentage of true ‘H’ fragments that were classified as ‘E’ by our model.
For both tables, the values were calculated using the Validation set of the PISCES30 dataset (see Methods 4.2).
(validation set is the one witheld from training and hyperparameter fitting, and only applied to evaluate the final model)
