# Supplementary material for: TruMPET: A New Method for Protein Secondary Structure Prediction Using Neural Networks Trained on Multiple Pre-Selected Physicochemical and Structural Features
Source: Int J Mol Sci. 2025 Nov 21;26(23):11284. doi: 10.3390/ijms262311284 (PMC12692721; doi:10.3390/ijms262311284)
Supplement: Supplementary file 1 [file ijms-26-11284-s001.zip › Supplement S4.Datasets.xlsx]

## Sheet: Train Chains
PDB Accession
3AYHB
6ITWA
3BT5A
2OUSA
4JBBA
4CVRA
3CJIB
7RD0A
2WBNA
4K6NA
5H3JA
1G8EA
2VIFA
3NVWB
3KNBB
6TCTA
4HF0A
7SXQA
4NBPA
2G3BA
4M8RA
6SERA
5NL6A
2Z14A
9C72A
5X9CA
1QI9A
6VZDA
4I86A
4USRA
6HFOA
8YUFA
2FU2A
4TS5A
3CJYA
3L46A
6D0JA
2XN6A
6IEVA
3CC1A
8QZG1
6HCZA
5UJCA
7FF5A
7X2PA
4RV9A
4U4RC5
8HN0A
4N74A
3CJHA
2Z5BA
5DQPA
5CDHA
5CECB
6LTFA
5SV2A
1AM7A
3LCRA
3BEIA
3ZPLA
3MVCA
5YFKA
2YYSA
7CYUA
8E62A
8JIYA
4LC3A
4HB9A
4WPYA
9AU3A
6SDUA
2QKVA
2FVGA
8RAYA
2J6BA
3HSKA
6Z68A
7SLVA
3ASLA
6FM2B
2ZNLB
3CNHA
4L79A
6M64A
1OO0B
3MAHA
1U07A
4ESQA
5N1PA
5ABXB
5G5OA
2ZOSA
8EVWA
1UKCA
4JIVD
3RTXA
7R09A
8AIMB
4RW0A
5UL9A
1O57A
4J2NA
6IUXA
2PQVA
1U5DA
6IMFB
1BOUB
3M3PA
7OCXC
3EBWA
4M1GA
3CB0A
5K4BA
6BN1B
5VCMA
5DGKA
3FGAD
4G3NA
2F2BA
6C62C
1TULA
1ZQ1C
4ONEA
5GVCA
3R2QA
1TC3C
3OHRA
3GKEA
5DOFA
7CG8A
5MSMC
1U6EA
6KXFC
1ND4A
3B9QA
1HX6A
5D78A
1JGSA
3BOWC
2Y44A
5WEZB
1R6JA
7EWFA
5KB6A
2BECA
7TBSA
1ZJJA
3LWCA
3VNRA
8SAMA
4E4UA
6MJPG
1B7YB
5HLJA
3X37A
3HNRA
3MKHA
2R0BA
2OG5A
3II2A
2OF3A
3KH1A
7YVYA
4FR9A
6M4QA
2P4FA
6ZMQA
5JICA
2BC0A
7YL4A
3SREA
5UKIA
3NW4A
8IU7A
2RFFA
7CU9A
4Q1TA
6I5SA
5G5RA
6F0CA
2RKVA
3R5TA
2DR3A
4ENEA
3FYRA
6LKKA
4N6FA
4F0WA
9EM1A
3ONDA
2PRGC
6LDBA
7COHI
8UUSA
9DBHA
1K7CA
5T0FB
1YNBA
5J4LA
4ZJ9A
7JLGA
7YCJB
6SWIA
1RTWA
4C69X
3ON5A
1NO1A
1JERA
3KA7A
9J5EA
7VD7A
2RETB
1UD9A
4MACA
4J0EA
1YDGA
1X6OA
5K2LA
2YH6A
8Y98A
3ACHA
6HSWA
5Z4AA
8E5HA
5JEAA
5HEAA
6HDXA
5AL6A
4G3HA
5TSEA
6VM6A
6HZRA
4FRFA
6AIEA
4LRZE
3UV1A
4AMGA
7BU5B
7JSDA
5V77A
2C1TC
2YK4A
3IKWA
3OBEA
7A77A
6C4VA
3KSTA
7WZ6B
1EERB
3KS7A
3U7QB
1N7KA
4FIDA
4ZAVA
4QRLA
5XFTA
8H3ZA
3LK2T
2Z8XA
1TQ5A
2QG7A
8UH7B
4UUYA
1RKQA
7NE2A
4L8JA
9BCYAAA
2AO9A
2D4YA
3NHMA
4POIA
1QGRA
1SGJA
4JIUA
3LULA
3SKQA
4HSUB
3F67A
4PBPA
4D40A
6A02A
5FR6A
7SMGA
6XZ6B
1UYNX
4PKFB
8D89A
6N4LA
5YFJA
6DU4A
5OK6A
1UJWB
2NS9A
8GXNB
1MBMA
4IYJA
6GW6A
3EF8A
3V0SA
6MX1A
2FPOA
3Q20A
7WU8A
4UUWA
1GV9A
4EI7A
3V5WA
3R6NA
8HS0A
2EB4A
3LOYA
7QPSA
3HNMA
4XI0A
3MZYA
9DEVA
6S9UA
4NC2A
5C40A
8AXIA
2OH3A
4GUZA
3KHXA
6B9HA
6RVUA
3GO2A
7ZPSA
5F8VA
7X5JA
4G0XA
2XSQA
2VUVA
4CI9A
1I9ZA
5XISA
7ZETA
3CX5B
4OI4A
6MLTA
7M1AAAA
3O1IC
2D5VA
8FTYA
2YQ2A
4WLRB
6BXGA
1TWFA
5EIDA
3BO5A
6Z9UB
3UMGA
4F8XA
6EK7A
7QBPA
4CRUA
8P6QA
6I6RA
2A0BA
2GNNA
3IU5A
9LTHA
3HA2A
7KQNA
5QJCA
3HEIB
7ERLA
4KI9A
6P5HA
8EW9A
6A48A
3ZQ6A
1NEZG
5V13A
8ZHTB
5OO7A
3GRZA
4R5RA
7VEPA
4DZGA
2JBWA
5VEBX
2YCIX
3DKPA
1W6SB
4LMGA
7AAQA
3E8VA
1RW1A
5E9TB
8K6HA
1I8DA
4LJ9A
7BY6B
2P0BA
2IAYA
6L7VA
2J9UB
3RGQA
5FRYA
5T59C
1DP4A
4FHAA
3G85A
4U4RO1
7DQTA
4RYKA
4QHWA
7FBYA
5OXZA
7CRVB
8Q06A
4E98A
1F0LA
6A8UA
3N0AA
7T6AC
8F8NA
6T0YA
4FU0A
5B57A
3GEMA
5FVDA
8OEKA
1OKCA
1YR2A
1P0ZA
6Q5AA
6W70A
2IEQA
6NYPE
1LWUA
3MVGA
8GJYA
3NWRA
4XPUA
4H15A
8FBDB
3DDHA
8IXTA
1Z0PA
6C3CA
7RGCA
2PF5A
3HM4A
4Q62A
5DL8A
7CYSA
2W4YA
5Y5AA
4DK2A
3LYHA
3G0KA
4TXRA
9H8MA
5O9HA
7ZBCA
5KWBA
4LB8A
4O8WA
6HS4A
4DWRA
6UNWA
6LUOA
1VBWA
7L6YA
3UCJA
4WZ0A
1YC5A
2C0GA
6SJ3A
3CPGA
3ZEUA
1N1FA
8UK7A
4QQWA
6ELUA
9DDLA
4BJMA
3FK9A
5Y5EA
1P2XA
3PGUA
3MI9C
3CL6A
4CGBA
6EIOA
6B9XA
4RIFA
3SOEA
3K6MA
4FLBA
5DAEA
5EYFA
1U60A
7Q47A
5G5GB
3F5HA
1VBKA
7KRIA
1ZP2A
6U1KA
6JQ8A
5TUCA
4Q9AA
4N3XA
5Z0DA
3HX8A
6IHRA
5U1TA
3OD8A
4PXUA
4JN9A
8C3WA
5XBNA
4OQ9A
3ES1A
4H0NA
2B5AA
5XVJA
4AE2A
3CRRA
2XTSA
8KDLA
1VD6A
1XB2B
6B9XE
2HSBA
4MZ0A
7X2XA
8TRSD
7TXSA
2XQXA
7W9HA
6L9JA
1IQQA
2BKFA
4F25A
3FXHA
6NEPB
3POWA
3KZNA
5U2OA
6EF7A
4PR3A
9FYZA
1YDWA
3IRUA
3AK2A
6R5HA
7AEXA
2ISBA
6QYYA
3MEMA
3LZWA
6NK3A
3CE7A
5B8DA
2D1HA
8GYGA
6E1FA
4G54A
3VQTA
3O0DA
4LOWA
2X5DA
4V36A
1ZYBA
6XB4A
3ZSJA
3K94A
3NI0A
4QGOA
1QQ5A
4UP3A
8TNFA
3HRDB
1IUKA
1VBFA
5LJXA
2ZOGA
2AU5A
4HACA
8YE0A
5WAMA
2R4FA
4EGEA
2ODLA
2E3DA
6YJ1A
3ZFPA
1MJ4A
3FPKA
4QEDA
2IH2A
8T0BA
4LL6A
9FCWA
3D0KA
5WE0A
6FIJA
6QGRB
7Q5YF
8T5TA
7VJVA
4JIFA
6U8ZA
3K59A
4E9SA
4GTNA
3HUFA
4DX8H
1SV0C
4FDWA
6N29A
1O50A
1YQHA
9DEDA
9IJCA
5H3KA
1KTGA
2R1FA
8SBHA
7BIZA
7RF9A
6GV8A
5N7HA
5YEDA
6SWKA
6B4HA
3L00A
4UU5A
6J2LA
7PNOA
1VCHA
4JC8A
2J4JA
8YZYA
3COKA
5UFLA
1YM0A
3FHGA
2OI8A
3DOEB
8XSGA
2ZGYA
7P6SA
3M92A
5HZRA
6QJ2B
2OPTA
3LE4A
3IEGA
2C8SA
2EX5A
4MOUA
6A56A
6KD7A
3OOXA
5HAMA
5A74A
3HTKB
8CHXA
4NAVA
1NSJA
2C5QA
1BU8A
7Y39A
5UYTA
3HTUA
3KMHA
4U4RM4
8ES5A
5EJ8A
5E75A
4MV4A
4Y4O1Y
1GNLA
8UENA
1KA8A
8YN0D
6XG7A
1EBFA
4WKSA
1EG5A
8AHZA
2WP7A
7O4PA
3RO8A
6MGHA
1GMUA
3VENA
6DX1A
8TKAA
5LSPA
8SIUA
7PB4H
7ZXKB
2XP1A
1YQ1A
1PGL1
4P7AA
1T3YA
3R4ZA
8I12A
4QFUA
6ZRKC
5OWOA
7ULAB
1VH5A
5IJ7S
5IBVA
6FSFA
4XG0A
4L8AA
5O1SA
2X78A
8AY2A
8RLKA
3RU4B
9FFEA
5L3SA
1WPWA
6VJJB
4XAXA
2B7NA
7CIGA
7B9PA
1WWIA
6RHVG
5KU5A
7B7AA
3VWCA
1OFCX
2EJWA
1M1EB
4SGBI
3RNKB
6VSSA
2YHAA
5B04I
6EKZA
5GZAA
6BGDA
3KE6A
7BZKA
5TO6A
3LIYA
9CSKA
6XGZB
5HAZA
4S1AA
3VRDA
4YEPA
5JC8A
8ZLFA
7QZOA
2V84A
1XJUA
3I38A
4A1RA
1HSKA
2QJCA
2VA0A
2EBYA
4GOFA
2H84A
5AOVA
5LXNA
5IE2A
1HR6B
1PPJG
1WLFA
3CX5H
8AYAB
2QKHB
6FJWA
6ANYA
3LUYA
2OSAA
4NTQA
2E52A
3PLTA
3G5SA
2A4AA
6LR3A
4YH8B
1XFSA
2XU0A
4QQGA
1VPAA
6R5TA
6BAQA
2WW8A
2J63A
1FX2A
3WYEA
4R6UA
1JB0E
1JEYA
3L2PA
3OOOA
9DSXA
6NJKA
1NG2A
6U43A
3D89A
4XKYA
1WU3I
2CARA
8PQ7B
4XNVA
3WKYA
5IFSA
3IVRA
4S12A
3TRDA
4AZ9A
2V79A
3IS5A
4QPTA
7NNAA
5CB3A
3JR1A
3A2VA
2IZVA
3B8LA
1ZXTA
4IMYG
4BXIA
1PIEA
6BLKA
1NVPB
4WE2A
5JQCA
8RB1A
3AGKA
8ROEA
6QLYA
4BMJA
6CB2A
9FZKA
9CSEA
2GUJA
3T6SA
5TEAA
3G8RA
8QEUA
8BZ7A
5U00A
7QH5A
8DILA
1DJ0A
5TPRA
6HNMA
6LGQC
5IL3A
5UMFA
3C9UA
9EH6A
6B4FC
5NKMB
6MG6A
1BOLA
1N45A
1KAFA
8IFXB
6B2MA
8JJ6A
5OQRA
7SKLB
4YFBA
7ULCA
2W8TA
3LJBA
2FQ3A
8C25A
2P4PA
4Z47A
1OJTA
4F03A
5M11A
1IA6A
7MQ5A
6I7SG
4GR6A
4L1DA
1QKSA
6KI3A
1LQSL
7S16A
4HRGA
4BJ8A
3DT5A
7TCYA
4ML1A
1I1RB
6K6SA
5VM8A
6GHSA
4A7WA
6UK1A
5CG9A
3DCZA
3EZUA
3ASUA
4GWGA
5G3TA
4B21A
8VEHA
5DCQD
2CA5A
4XMHA
8BKDA
3TE6A
5WFYA
6MFUA
5U31A
4ZU4A
4UE8A
1YE8A
1MUNA
2Q35A
5C5CA
6NIBA
6KTKA
2V8TA
2AE6A
3UUWA
1UKFA
3WXYA
2CC0A
4CPDA
2VQ3A
2RG4A
3DMWA
3PU2A
4ZOYA
3ABIA
3TPFA
3PY9A
3BPSE
3LHOA
8AUMA
8WQNA
8GUNA
3R6FA
5ZGNA
4GB5A
7D1BA
6O1WA
4FXVA
4K02A
3UP9A
6XALA
2Z0XA
3AGDA
3D3YA
2ZPMA
3I0WA
4AQRD
5LE5H
8C26A
5ERXA
2V0OA
4MAQA
3EMUA
6LNHA
5MAOA
3K3FA
4D9BA
8BA3A
3A5YA
2G3VA
8JSJA
2X64A
3BN3B
3WDQA
3LWTX
1E5XA
5IHFA
2HUJA
3LUQA
5I6RA
1QTWA
1VYBA
3I9WA
5EU0B
3WI3A
1DD5A
2OZ8A
5MQOA
9EPTA
5HBPA
1J5XA
7ASVA
6KZ1A
3FEDA
4U4RM9
3Q6KA
5CXOA
1FNNA
1S2OA
6UJKA
3VWBA
8G4PE
4PF4A
1BKPA
1VIAA
5B3DA
4OGGA
3I10A
1SR4C
4A15A
4RK0A
3HBZA
2ASUB
2ELCA
2VPZC
2RB7A
4TYZA
4L3TA
4E8UA
1UWKA
7AUCA
9BIWA
6PZDA
8XX9A
1H4VB
8OXKA
4XW3A
8G1LA
6Q0RD
1VLYA
4UXDA
4RXIA
8DYSA
5O9FA
7EHUA
7ANIA
3SOOA
2IF7A
8PVQA
2HRVA
2RHMA
5E0OA
5J4OA
1VL4A
8SSDA
1WOVA
6K31A
6JX3B
2GYQA
6V4WA
2ESHA
1KHVA
1I7WB
7Q5YD
3EB2A
3RLFG
6IGVA
3E6MA
4TSDA
5AZ4A
3FZVA
5NCWB
5FFPA
7QW5A
1JO0A
3JUUA
1Q9UA
7XIOA
3GOZA
2V75A
5USBA
1QNXA
7MFOA
8WKHA
6WTWA
1SZ9A
5A1NB
2GNPA
8IGDC
3M6MD
4FQGA
4EW7A
8QNDA
4ED9A
3E0XA
1C1DA
7M5FA
2X5HA
2H7ZB
1UN8A
6UG4A
3GZXA
4RKQA
6QDIA
4Y4O14
3GL3A
1ZKLA
4JEJA
3G5OB
1INLA
3U02A
4HKGA
6MVLA
1G6XA
6N9MA
8HXSA
1G61A
5LE5C
5CZFC
3O0HA
5JOHA
1P9HA
5DZEA
2JAHA
1VA6A
3T0YB
2J43A
3TDSA
3NNGA
3C96A
5JEAB
7CNSB
2BYKA
4MTMA
3SQGA
3R15A
1I24A
6J93A
2X1FA
5Z9YA
2J3XA
3GZIA
4V3IA
6HIUA
7N10B
7D0EA
8B2QA
3KD4A
1CFRA
6ZR5C
3KGZA
6EXZA
5MWBA
2CW8A
6H4EA
4O92A
6CXBA
2GBBA
2XEPA
6TBLA
6FYWB
4DOLA
3CIAA
3SY6A
3OQ4A
4ZEOA
6FAEA
4XZ7A
1T4WA
6NH9A
6TCVB
8D2JA
8BCXA
3QW3A
3VP7A
3W6VA
1UMZA
3KIZA
9ERVB
2ID1A
1TBFA
7SNSA
1G8PA
9EXZA
3VR0A
4OXXA
1PZXA
8S9MA
7SULA
4E38A
3QZ4A
1SFEA
9FLNA
1YZ7A
5HU7A
3QBRA
8P6KBBB
6VRDA
4EDKA
4HL6A
3BV8A
2AFBA
4G7XA
2OLMA
8XVOA
8PAQA
3CBWA
2HIPA
4Y8WA
5HSTA
2YH9A
2P0OA
5K0AA
4MT2A
4EJ6A
7X7JA
4BUBA
5ZFKA
8FN9B
8RE3A
1GUTA
2PU3A
6AKKA
6CQSA
2P11A
2XGVA
7CBSA
6H40A
7GEFA
2NQWA
9D2SA
3R84B
4BKWA
3C9PA
6TD4A
5M26B
4QMAA
5HABA
2HC9A
2Z7BA
4ME2A
5UZ8A
1T6T1
2YINA
3NPFA
2IVFC
6P8JA
7L4CA
2V6YA
3FXDB
6VFVA
2F9WA
2NQLA
1DK8A
4JCYA
3QHQA
4ILLA
7EEAA
7UK8A
9MRCA
7CAXA
1XMXA
3VMKA
6ELMA
2XC8A
2ETJA
1QFXA
3LFTA
3HI0A
7NNIA
3LK5A
6U0PA
6BK9A
4FB2A
1HQZ1
2AUWA
4HDEA
1S9RA
2V27A
1OI7A
4I0WB
2D6YA
3I9YA
1WZNA
6KETA
1T1JA
3CP7A
3FGRA
5A4AA
9KO3A
3FF2A
6GVDA
2R6OA
1BVYF
1A6JA
1NM2A
1J3WA
3OA4A
1TZPA
4O0AA
4WT5A
2O99A
1VCDA
7QFUA
5C54A
2QKHA
5BQSA
6ZVOA
3A1QC
7RGJA
6P14A
6UEXA
5J5LA
7JZSA
8AQ8AAA
4Z0CA
3JVDA
2PNQA
5ZX3E
1HWMA
5U8UA
2PJSA
7EXIA
5TT0A
3M3HA
8VC8A
5EJRA
7UXRA
3U4YA
5HD9A
3DRWA
4M3LA
4RGYA
8T5JA
3IUZA
3KKFA
6B7PA
7ZHUA
3DZ1A
6T1UA
3HZ8A
4FYYB
2GMLA
4UQXA
4HYJA
4JN7A
3C19A
5E3XA
6OZUA
4BJTA
1TH7A
3GLDA
6AHPA
3ZVKA
2CE2X
4OTMA
1GCIA
4MCOA
8VIJA
1R8SE
3CANA
6IJ1A
6DK2A
2CXIA
6FWYA
5IJWA
8E4FA
2XVMA
5UQ6A
7JGUA
1ZBPA
6GWJB
3Q46A
3CM3A
5CXMA
5KVSA
5RW1A
3KB6A
1I36A
3TKTA
8GQQA
4OLPA
6DCMA
2BS2C
2YHGA
6KUEA
3LOQA
3HX6A
1JDPA
4Y9IA
3R4IA
7BWHA
2I74A
3NWOA
5M17A
6TP5A
3MEZA
3GONA
6WM6A
2CF7A
4EEZA
2HI0A
4PWUA
2YCHA
6ZTIA
2F5XA
7F5IA
2CFOA
2XFAA
4P1ZA
6MF9A
4G84A
1KMIZ
8ANDAAA
3CZ1A
7NNFA
6VTJA
9O3QA
6EZIA
7DDAA
6Q62A
1E9GA
6JWMA
4HD1A
6WAJA
3TEOA
9KSXA
3QOUA
6MABA
2PMYA
5WZQA
6GP3A
7EQEA
7UH4A
7FDOB
7Q5YB
6ZDTB
8IS2A
4Z35A
3EWMA
2YHWA
7R25A
5HGJA
8C1NA
4BSPA
1D2ZB
6VBGA
3CO5A
4ONSB
7R4MA
3E7RL
4I1OB
8H1KA
5HDFA
8AFUA
1W94A
7XFPA
4G2EA
5SWCA
4Y1RA
4JJAA
2P5IA
5DA9C
1V8DA
8Y9RA
2A38A
3ONHA
8EHEA
8ERBA
3AMJB
1QWJA
8EM1A
8U42A
3L4RA
5J60A
3S2RA
6IJNA
3UCEA
7EWCA
4UIIA
4Q7QA
6H96A
1RYQA
6DEXB
3FS8A
4BJ0A
6O15A
4R37A
4DWLA
2GWFA
6GRFA
4R12A
4EQ9A
8K41A
7R4UA
4QTCA
2GAKA
7F69A
5U2LA
3W6KB
4UEBB
5AY6A
2NYKA
1XWVA
1IKND
3SBMA
2D37A
1HR6A
4X9CA
3K62A
4V4EA
4YAGA
2R44A
1DQPA
8JSKA
3I00A
2A9SA
5BXGA
3NUFA
4HDDA
7PP3A
3V5RA
6PGVA
3LD2A
7NYQA
8BDKA
3OUTA
3FL2A
7F2YA
4L3UA
2PFTA
2HQSC
4IRXA
4GJZA
4I9FA
5LP9A
6H3SA
3RFWA
4KQIA
6EUGA
3D33A
6C0DA
5YDNA
6TGSA
9IZ3B
3NEKA
8ANVC
2QSWA
6L0VA
4Z8TB
1L0SA
7F0YA
1WPOA
8EBGA
3MKVA
2YCFA
2P4VA
4PKMA
3EGEA
6KUNA
5CJZA
2CO5A
4YBBC3
2JBVA
3HLUA
8U9FA
2YVEA
4TMDA
1TIFA
3SYJA
1CCWA
3NO4A
3OS4A
5OHQA
4TZ1A
6E8AA
7SNEA
2NX9A
6QV5A
8Q53A
2P61A
6OQAC
3GM8A
5SVKA
3OTTA
1FLOA
1O63A
5TIPA
3BNKA
4O4OA
6WB4A
1DBHA
6QHEA
1EDZA
3M6NA
3BH0A
3PVLB
4V1TA
2IL5A
6KEWA
7VS2A
4N9WA
3AJDA
1PCFA
5DIKA
4ZY7A
3IT3A
4E29A
3PEIA
4WY2A
8CJHA
3DMYA
3PT3A
5XU0A
6PEUA
2C9OA
3I4KA
5DNLA
1C7SA
8JUPA
8K3FA
8GM8A
8UMZA
1QR0A
1OSDA
3ONRA
1OQJA
3FFHA
5TPVA
2ZWIA
8I0JA
2P9XA
6F7BA
3GEKA
3CG6A
5X3PA
8ZHZA
7SJQD
5DCLA
1AZOA
5UC6A
6OJ7A
6GF1A
3G8YA
2DYOA
3M8NA
6E18A
7JZIB
3O6QA
3AQQA
5NFIB
1B35B
7B29A
7ABBA
8S6NA
4RGIA
3RMIA
4AKFA
3V5CA
3DR6A
6Y04A
6L5KB
1VPMA
7V53A
2H3HA
6D9FA
3KLQA
6W3WA
7RQGA
5FFQA
3D7LA
5G23A
5ZC1A
7E0MA
3IEKA
3PKOA
8QK1A
7CFWA
5J7MA
4PJWB
5ZODA
4IV6A
1S4NA
4N3TA
2OJWA
4ZILA
5DQSD
7WZGA
4XCBA
7PPPA
6RRAA
4NUTB
7SYBA
7UDLA
5VF5A
5NLCA
2NR4A
1TAFB
4AVRA
3OIYA
1FMJA
7DE7A
2ANRA
7TRWA
5D8VA
6JZVA
8ZHVA
8A16A
1TME4
6VBBA
7CXSA
1W8SA
7JFLC
8IS4A
3E38A
6DEWA
6E2NA
4ZHTA
1NOWA
5B66J
5YOXA
4IUMA
4F67A
7THNE
3OKZA
5C2MA
4WY5A
8ZU4A
1B5QA
6ECTA
3DHUA
5ZO1A
2W53A
5CNLA
2PYWA
5GNGA
6KFNA
5DAGA
5A3LA
6SEKA
6CI8A
3SX6A
5BRAA
3L41A
6AR0A
6PNLA
7JIDA
8WZLA
8UJWA
6NWXA
6PKHA
3UJCA
6ZEGC
1NBWB
5YBXA
4FVCA
6X6IAAA
7V2SA
4Z2OA
4K0NA
2HQVA
8ORNB
7VQGA
8ACXA
7CWWA
8A9OA
5XXSA
7VJOA
7R3GA
4G79A
6TVPA
1O75A
6T46A
9B4UA
2INFA
8RIHA
4H79A
6SUKA
6U1QA
2OERA
3WVAA
4UABA
6SG8A
1GPJA
3TRTA
2YXZA
1WERA
4JHTA
3EZXA
1YKHB
8IR4A
6BW9B
6LB7A
8E0LA
3ZX4A
4DADA
7LPZA
8RT0A
1PV5A
3PU9A
2OC3A
3MCPA
6ZNTA
7V8PA
7OB6A
3ZYQA
1MZ9A
5IFZA
7A3CA
3D7AA
4U4RE0
4IN0A
7POHA
4RU0A
5B2PA
3TJEF
1VHXA
5AORA
5U9CA
9DK3A
2CB4A
7TYDA
3Q2BA
5HSAA
1P90A
9CHKA
7NBIA
8T4CA
4KIAA
4F7UE
1WLZA
6OBTA
1E4CP
1ODFA
4G3VA
6LCJA
4ZEYA
6KSRA
5KWMA
3F0DA
1JR8A
3F2IA
3DDEA
8B46D
5LF2A
4CS4A
2I5UA
3F2VA
2FI9A
5VGCA
5UGZA
1SEZA
6SUSA
6CZFA
4KM6A
2Z3QB
7XZ3A
5B68A
1XSZA
1GJWA
1O4UA
3U66A
1XWMA
3LFKA
2EBFX
4INNA
4B63A
2Q3XA
6GT9A
4QR9A
1XCRA
2HZGA
7RJJA
3HRPA
5M2NA
1E5KA
8AH9A
1WY7A
3PM0A
2AQ2A
3UP6A
5L74A
7R7JA
1BHEA
2FGCA
4U9BA
4DN7A
3ZBOA
4ZSFA
6X6ZA
8Q5RB
7JTUA
3DB2A
6JXHB
7P9AA
5DP2A
6ZPKA
4TPVA
7TN7A
7L15A
4MUZA
3RSNA
5UX5A
1MKMA
2YEQA
7DNUA
2D4PA
7VCRA
2D9RA
5HCCD
4XUWA
1AZSA
8ZICA
6XRKA
7V0BA
2GN0A
1V0WA
1PYAB
1QS0A
4NL9C
3NK4A
6FKMA
3SLRA
3ROFA
3BRNA
9HADC
6IGWA
6BDNA
8AG0A
2OQBA
4Q7EA
4NQWB
5QI0A
5G38A
7VRBA
3CJPA
6W54A
8X7CA
8X6KA
4IMRA
3LL7A
2GYSA
5NNPA
8C5OA
7Z55AAA
8TV8A
4REIA
3C3VA
6X1RA
7PCSA
2VW8A
3SB4A
3F1TA
3D3KA
4PC0C
6CP9A
7N34A
3LWAA
2X98A
8OUNA
4N6OB
6BEKA
8I3XA
7P2MA
3NVQA
3QVPA
2AHUA
2I9DA
2WASA
5MUXA
9CU8A
4O66A
7SA9A
3ISLA
7CJ9A
1UPTB
8DV0A
3DH4A
6DY3A
3LMKA
4DLHA
4GQOA
1L1SA
3VEAA
5CFDA
5FA8A
6AZHA
7WUWA
1WWRA
1SQJA
2QYZA
3ZL8A
2PXXA
3W5SA
6MJ7A
4QN9A
5YALA
6T46B
1YWQA
4Z7AA
7BGMA
3SHSA
6IS8A
6J38A
8JU3A
8JFOA
[truncated: 19,298 more rows]

## Sheet: Validation Chains
PDB Accession
3OTXA
2B6CA
4WY4C
4CVQA
1JJFA
2FSJA
4HHXA
8IM8A
5YYLC
2Q0OC
6GRLA
3BPDA
4V0KA
4A6DA
5JLDA
6BQMA
4CBPA
2A90A
5BWJA
6UCZA
4YK1A
4PNEA
8X1WA
7BHFB
8A39AP1
5BTBA
1EHIA
7CL8A
1XL3C
4FBJA
3II7A
6JK2A
2A4VA
1FD3A
2J1DG
5C8HA
2VYOA
7F8AA
9CUOA
6D7KD
4MS4A
6OKDC
2X5QA
5J9IA
5UX1A
4LFLA
4W5XA
4P02A
2CKLB
6EOUA
5NRMB
3KW3A
3O9ZA
3KHTA
2F1FA
2PLWA
3HZHB
3KKDA
4D6GA
4S28A
3GMED
5MPTA
2AEUA
5LS7B
4ODDA
3PUAA
8EW1A
7Q1DA
2GM5A
3F2KA
9M2YA
6HQ2A
1YB3A
2V8PA
4OZXA
3F5DA
6PT8A
4OJXA
6JC0A
1XAHA
4WY9A
6TOPB
6T3ZA
7SZCB
4K0DA
5EN7B
6A5HA
5V6FA
2HWJA
8T0PB
3FPFA
2NLYA
1DVKA
6Y5UA
2Q52A
3VVMA
3RIPA
1M1ZA
7D5CA
6H8NA
1GZ0A
4PT1A
6KZ9A
7RGEA
3IGNA
3H4RA
9II5A
3G9VA
5AJJA
5NV8A
3U1UA
1J5YA
1WU4A
1TSJA
5T95A
9HRHA
3LRKA
8G1YA
2NT2A
6LB7B
2FB0A
5JX1A
1J6RA
7LWZA
2NWFA
2OGKA
6VD9A
4CU5A
6QWTA
7B0MAAA
3EFYA
4HCJA
2IAIA
6K1WA
3IJMA
3Q13A
4RJWA
1WQAA
5LRUA
4FGLA
5JOZA
7DO7A
3QWGA
1FOEA
4S3IA
1IZ0A
3IUPA
1WBAA
2R6AC
6OD1B
7M5IA
9H1XA
6C3RA
3H9MA
5AOHA
3DYTA
8AG2A
6A41A
6DQPA
4Q4GX
1KXGA
8W6VA
6ONPA
2RFAA
4JBEA
5GHLA
7C3BA
4FDXA
2QDRA
6TH0A
9JQWA
9H1FA
2ZB6A
6AIOA
4YUUS1
2PGEA
4C9SA
6QLCA
7RPSA
1AOHA
1Z0NA
7STTA
8OSZA
1VHZA
6SVLC
6XZ5A
3WIHA
3S6PE
5DOLA
6A9SA
3LQKA
2FEAA
2GL5A
3EURA
5SWKC
4LNPA
1UB9A
2QKOA
6IBEA
5HALA
5A2AA
1Y5HA
2A5ZA
8P1GB
5BOIA
4YZEA
7X2YA
1FASA
1ELUA
8JB1A
4GOUA
9V14A
8AKHA
5I4QB
5LZ1A
6VVWA
5GYYA
2WC7A
2IA1A
8TE9A
6VLOA
6JCHA
4ABXA
4R3FA
1VQOC
8XBCA
1YQTA
3CK2A
3NR5A
6FSNA
6OV1A
2JISA
3PQAA
1MNMA
4YBBCV
6FVIA
3BODA
4HYZA
8QGWB
1VJNA
6AVZB
7YN3A
4H4NA
4D0QA
4WESB
7UVEA
6K0PA
2WFBA
6HCEA
5CM2Z
3HC1A
1JBWA
6BD0A
9LNIA
5WXLA
2JG6A
5XAUC
6KD5A
6QXUA
3BL4A
6ABQA
2QMAA
5OS9A
3BDIA
2RA8A
4QDYA
6YJOA
3LD7A
4DM5A
5J62A
6IV9A
2CWSA
4C1LA
2ZCMA
2WUJA
4PXEA
4GCKA
4QVUA
6W0VA
4IX3A
6AX7A
4O6UA
7NDEA
6M14A
4XXBA
1NMOA
6FAKA
6OZ7A
3CRVA
7EYOA
2QQ6A
2C2NA
1PWAA
3MWBA
7R5ZA
2C40A
6MKBA
7CHUA
2HKVA
2PGCA
5Y27B
7U1CA
3L4HA
4ECFA
1F0KA
5Z5MA
3IHJA
5LGDB
4WANA
3QNMA
2Q0LA
2BWFA
2DZWA
3HKWA
5L1AA
4L63A
6N2NA
9J91A
8PS6A
4Q4W4
3BP3A
6XODA
5U5GA
6JIZA
7B0XD
6KM7A
2EUCA
2OE3A
7VWKA
3LO3A
2FA8A
5DZ8A
5YA1A
8U0KA
9F9UA
2QTZA
3GPIA
5IRCA
6KI1A
4ZGWA
4IA6A
4L2IA
3X2MA
2XCMC
2QA0A
8SBNA
4FC3E
9IUHA
3FLVA
3WOEA
4RM7A
8VR2A
5M1MA
1H7CA
3CGGA
9BCJC
3B5OA
1THTA
3WZ3A
9KUEA
5ZQ3A
2P0TA
3RRVA
6BJBA
3HDJA
5D3XA
6J2MA
7VB8A
3CEBA
1Q4UA
7NTGA
6XL7A
8CH9A
3VYQA
5J6QA
2ZKIA
6A27A
5WASB
5JJEB
6JKZA
4FXWB
4QXDA
3GRNA
2F9FA
4N77A
3IALA
7E6VA
1RCQA
8C4ZA
6PK1A
2AF7A
6I5OA
5VS7A
2E1VA
6WT9A
3NEHA
8YFJA
1E1OA
6PCDA
4CC9B
9JS5A
3SLZA
4KH9A
4XSQA
3GP4A
5NB8A
2IMJA
5FTBA
8SG0A
2BBEA
2XTLA
6BPHA
6R1JD
3ZG9A
7SFNA
3C4AA
2ZDJA
3BF5A
5O46A
6ZM0AAA
8Q2PA
6SB1A
5JCAL
1SEIA
4MEJA
6FXPA
7ETKA
1FL2A
4WERA
9FSJA
8VF6A
3URRA
4HVMA
4GA2A
3LSOA
2EVEA
4YYCA
4GYSA
5F5SB
5EJ0A
1WY0A
6D91A
1VQO3
1OY5A
2FSQA
6B9XB
4QS8A
1WUBA
1BSLA
2WRYA
4P98A
4E12A
4J1QA
8F9XA
2V9YA
4HOJA
3CUCA
5UC0A
8IN3A
2FCOA
4BGQA
7SBEA
7CV7A
7ACWA
4BEGA
3LYWA
6M3GA
8GDLA
1G4IA
3NEVA
6PZ7A
1VQON
7BK8A
2DRWA
3NX3A
6WISA
6A97A
4YBBAU
3A5PA
4LUKA
6NZXA
8HNJA
3U6GA
2O5NA
6XYZA
6XY7AAA
3IBTA
8A9WA
8DB0A
2FELA
5EKZA
8OWFA
6X2DA
3I4JA
7SZCA
4O8QA
7G83B
3U4JA
8QF0A
8SM8A
1UOYA
6TS3A
4HESA
4KK7A
4Z8AA
7OD9C
8BKEAAA
5IDVA
1AYM1
8F5IA
3ANUA
4G6VA
8BCTA
4LE5A
6M6UB
6RO0C
6MQ7A
1KB0A
3F9SA
3GGNA
4ZP0A
8YNDA
3FRNA
3K8AA
6H2XA
7T89A
6FNDD
4HLNA
6KHLA
3CP0A
6DT3A
7KX0A
8JBKE
4QPNA
7ZUHAAA
4DUNA
3RD7A
8RD7A
3IPJA
2H9EC
5ZWLE
8S4JA
1QQP3
7RFQA
8VIYA
6TUNC
6P28A
3TM8A
7OZAAAA
1Z54A
6DGAA
3LP5A
7CFEA
5E4GA
7ZOSA
5FQLA
8HKRA
7ZGHA
3P8CF
7OA7A
7S5LA
1L3LA
7A0DIII
7DBUA
5TPIA
2CU3A
4TWBA
5AUNB
3NBCA
7ASWA
5EF9A
4RI2A
5NYPA
6KY9A
5WCJA
5MY7A
6S3YA
5DZ2A
2FSDA
2VPAA
5TZNF
2NUJA
5HT7A
3IUSA
4U4RN7
2V4UA
3I8NA
4ME3A
5MG8A
5M45C
5V5TA
4QOZC
6S98A
1Z2NX
7DC4A
4LRVA
8H2FA
6OHZA
2ICHA
3UENA
6HTOA
5Z8OA
3HWUA
6GUTA
1BYRA
1M0DA
2NO4A
1WXXA
2BFDB
5AA5C
2OTNA
2A6HA
3MU7A
5I5NA
8ZA7A
3ZQXA
3EWLA
4YJMA
4Q51A
7KC8A
4ZA6A
2E1CA
1WQ6A
6HPFA
9K3EB
8UH1B
3KEAA
6SA5A
7O1RA
5HLIA
4R6IA
5WTNA
3SJRA
2QJLA
3WRBA
6Y56A
2Q0YA
4F52E
5TUHA
7TZHB
7BWKE
4D2KA
4U4RN9
2GMYA
7ZN3A
8IYMA
3A0SA
9NLGA
8XUAA
5NPYA
4WFTA
9FKWA
3APQA
6K0WA
2W7AA
8TRWA
3LH2S
5Z5CA
5XEYA
6ST4A
2IUWA
4R7RA
2PVQA
3CWCA
6UUQB
4HCSA
6YPCW
8UWQA
2O3GA
6XRWB
6TZLA
7CFFA
2E42A
3HCYA
3VRHA
3FDQA
9FJTAAA
3HS3A
5EQWA
2W5VA
2HDOA
4U4IA
2D40A
7ZTFA
1O5UA
2P39A
4LO8A
3SFVB
7E72E
6IUMA
8AF1A
4TWLA
3ADGA
8C0DB
1ZZGA
3DNJA
3C70A
4QJVA
6VJBA
2PCSA
3FWBB
8CI6A
4EPSA
1LW7A
4V3LC
5VN4A
3LYUA
8XUJA
6IABA
8YVJB
6TN1AAA
4EO7A
4BG2A
4PE3A
8AH3A
6S5ZA
9BUVA
3AONA
5H6IA
3BKRA
2X57A
5TQBB
8TBAA
8XPIA
5LW0A
2RAUA
3P8AA
3DV8A
2GK3A
5V8SA
2HQ7A
5JK0A
4FD9A
3BB8A
3QXYA
2OPCA
7QYMBBB
3D2LA
4M7DA
8EE9F
3H51A
4HATB
7R6JA
6BM5A
5LW3A
8HCUA
8WHIE
6UW5A
3S2WA
4FZVB
9E50A
2H8NA
9CI7A
1HE1A
4YDSA
5OWUA
3PQHA
3BY6A
3DD6A
2CKSA
6O2DA
8CT0A
2O0BA
8VERA
4U1QA
7KFFA
8T7JA
9D2TA
7C45A
6A8MA
3IV7A
2VLGA
3HU5A
3BCHA
4EFIA
4HGNA
6JKUA
2QTRA
2PJPA
2IUUA
6ZXUA
7VWOA
3AQEA
3ODHA
7E36A
2NLVA
1NYCA
6HB1A
3CX5F
3WKGA
8HZVA
8BXHA
1C9OA
5WDDA
3EULA
6X6BA
4DUIA
3VUSA
3EIPA
1KAEA
1EU3A
2PNDA
6ZTKA
3BRUA
3EJ9A
2PZEA
9DSBA
1KBLA
4KWDA
1UM0A
7QLHA
1P9AG
4YI8A
3PXVA
4QYBA
5V89A
8BTJA
3MXNB
4BESA
6FF2A
5A9AA
3MNFA
7R7BA
7TJ1A
6D9YA
3MMLB
3LKVA
4IIWA
2ABQA
6VBHA
5ZHFA
6JW7A
2FRHA
7DMAB
6MJ1A
3LLUA
5O63A
2RIQA
6L8UA
5V0MA
2PAJA
3L84A
6FOAA
2OT3A
7B7NH
1HSTA
5N0OA
9GOJA
7O52U
6OEWA
1DG6A
3OLOA
4WYDA
7EQXA
7DJMA
2OQMA
1MZPA
3N91A
2WZKA
7QSSA
8ZAHA
5E53A
4EYTA
4WAIA
6BMEA
8VWRA
1UHVA
6ET0A
3BJQA
3HGTA
4YOMA
2YZIA
1NFGA
4PXJA
4PDXA
4ZBHA
5UMSA
1RLIA
3RRKA
5DM3A
3RHTA
5DBLA
5H4EA
5NA6A
1U0KA
5LEWA
6YPEA
6ZTBI
9FMBA
2IJ0C
1YF9A
6EHDA
7O4FA
3P0FA
3TRGA
6JUFA
2HY7A
7W9ZA
7BTUA
3VS8A
8AQKB
6ZPAA
8S1XB
1W2LA
3C38A
1NH2D
6THOA
1W2TA
6R5WA
1DW0A
4IZHA
9ISPA
5E56A
5FCYA
4QMGF
8GKVA
2DT9A
2A97A
3FLEA
1GXUA
2PPTA
1QBZA
7W07A
3OJIA
8IW5A
4D79A
3U07A
4YE5A
5X1ED
7K44A
6ZVAA
6XRFC
6FDMA
1PN2A
9H88A
4QRIA
4H6XA
1G5AA
4YDDA
7VUAA
8XHXA
3IX7A
3LB2A
5NGGA
2A35A
8IJ9C
3BXJA
4UWXA
5LQDA
3I9XA
2BQ4A
3IWLA
7K34A
2GRRB
3KSRA
3B47A
6XD4A
1B77A
4Y5JA
2RJNA
7SKHA
7VI8A
2FSWA
5UDNA
4A5XA
2XTZA
3H74A
6W4QA
4LRTB
7V43A
9MVAA
3MNMA
1WMAA
2GAGB
3CWIA
8JEAA
4DD5A
1WXRA
9CS7A
4UOBA
5F74B
4AWEA
2XBKA
2YGUA
4QUVA
2QF4A
6OD2A
1WU2A
4N13A
7C2FB
3DLSA
1C8NA
6VYAA
8GRDB
2Y9MA
2TRCP
5D7WA
3UAFA
3PF7A
1YRBA
5YVFA
1WLGA
2FULA
4V24A
1I8OA
3QC1A
3G6SA
3DGPB
2Z35A
4ZELA
8VMGC
5GOFA
7EWIA
7B9CC
5O9EB
2J0ST
4H7NA
4QMFA
6M6TA
6BA9A
4GEKA
6K62A
1NV8A
5B04E
8WC1A
6VJRA
4IIOA
3JYSA
4KF7A
8RYSA
3PYWA
4Z8NA
4R5OA
7P9KA
4BUOA
2GB4A
7C96A
6VDQA
7C5YA
5OE8A
4XEAA
1URQA
3B42A
3UA3A
8FIHA
3BGAA
3NO6A
5X5OA
7SUAA
6T2RAAA
6AORA
4ZGMA
3TJMA
9FNMA
5F3PA
7Z2VA
9R2RA
2Q02A
2QY6A
5TCBA
4NJHA
3I71A
3OHWA
2IN3A
2OFCA
4R4XA
4CHEA
5EP6A
3S8MA
8U2FA
7YIRA
1YPYA
7XT1A
6GKWA
6FYQA
3EDHA
1DS1A
6Z6EA
4GV5A
3RMUA
8ONXA
5AXGA
3QB5K
4JOIC
5HR5A
1IZ5A
2DWUA
2O26U
3A1SA
3FRHA
2I6DA
1G41A
6M2MM
4DAPA
5LFJA
3CK1A
4GIOA
6JLCA
6N0XA
3BWSA
5JGYA
5TTXA
7KQQA
4GB7A
4NPDA
6QBWA
7WKOB
6J72A
5B3HC
1VYKA
3BN6A
3DALA
5K8JA
2PG0A
2Y0NA
7RFKA
6CSUB
4H7YA
4A29A
5BPXA
3P2AA
1O9GA
2ZNDA
1FITA
6DTSA
3R2PA
8BRYA
5KCIA
3IRPX
8ZVAA
6TJ6B
4YJ6A
4UUCA
3GRAA
6HSDA
4X86A
4KMRA
6NAUA
8CP3A
8HM3B
2V89A
7W5MA
3UPLA
3MGDA
6UIDA
3FDBA
8YP9A
8ENBA
3FHWA
7QP0A
2EHGA
4JZZA
4YBBCP
1SGMA
4HH3C
6IPAA
1E7LA
3FK8A
2P90A
4XCHA
7BBLB
4UQZB
1OCSA
3AUYA
4ZV5A
5TTAA
1JAYA
2TGIA
5Z37A
2HTHB
5V3NA
6BIOA
3DEOA
1RL0A
8BF4C
4O0CA
2PTFA
2AH5A
7FIBA
3CW2K
5MVRA
3BZ5A
7CRAA
3GU3A
1L8WA
2HQBA
1X79A
4HL4A
7VMFA
1TKEA
2TPSA
1M56D
3KNDB
3DMNA
3SY1A
3FKJA
4DJAA
3WE5A
5LNBB
5WQJA
3PSHA
6NZ4A
1I1QA
8B6AA
4ZFLA
8U8MA
3QSZA
2JHEA
8YYHA
1C4OA
2VP4A
5EPAA
1V9MA
5XP0A
4AYLA
5ZY6A
1M3SA
8XKGA
3GWZA
1XNGA
4XYWA
6BW6A
8IQAA
1O59A
3N6XA
3AJFA
2JC5A
3DMCA
8DKPA
7MSKA
8WXSA
1XQOA
5X83A
8TN3A
3CFYA
3CSKA
7WRWA
6XJLA
4K1PA
5IIPA
6USCA
7D2NE
4OX3A
4OLOA
2O7AA
3S98A
8ENBB
3KK7A
2PVBA
2REKA
6FXDA
3GT7A
3L9WA
8ARLA
5ZLEA
5OLRA
2ZDPA
8S1YA
3IEYB
4Z9FA
7DM1A
3HVZA
3LUAA
2FJCA
5U9JA
5J9TB
3HQ2A
6VHUA
6AFWA
4G29A
9GZ4B
4FAKA
6FJYA
1MJ5A
6O6OA
5HGWA
1QCWA
5TZJA
4YBRA
2Z26A
7ULHA
3BOEA
3S28A
4X4WA
3QY9A
1X0TA
8TCSA
5OP0A
4W64A
2Y8NB
3TDUC
3CF4G
6CKOA
3UBFA
5YQJA
2FO3A
4OY7A
3GDCA
1IT2A
1JM1A
4EOJB
7UE7A
8RL0A
1G1CA
7C9OA
3BZCA
2WLGA
5LDVA
2IXEA
2GHSA
5MZVC
4RAAA
6T5AA
5JT8A
4CMLA
5ZTBD
5BP1A
3E54A
5J7OA
2OIZD
4LE1A
3O0FA
2O3OA
2DSRG
5V2QA
4IBNA
6FBMA
8JZDA
3ODUA
3BDRA
5I9JA
8DJTA
5LX6A
7ADRA
3OD1A
3AY5A
2O0AA
4GMQA
5CW4A
1LY1A
7QZLA
5SYBA
5X56A
7OEQA
3G2BA
1FHGA
7QFLA
7JJKA
3CZBA
3IJDA
5M86A
3IFEA
9F09A
7C8ZB
5X6VG
6A1IA
2HQXA
3X38A
6K96A
6XFRA
6HZWA
5MG8B
2DS5A
3VU4A
3H5LA
5BW0B
2D5CA
7OOMA
6P2IA
1L5XA
4LTTA
5ILGA
6VTMB
5LDGA
2VY8A
3DXLA
1PZWA
6CWXB
3TBIA
4P37A
5HDIA
8T9WA
8FXQA
8FRFA
1OYWA
8X71A
4U4RD3
8QFLA
3O5YA
6BXDA
3KM5A
4H0AA
6WIMA
6HRRA
3IG9A
7Y43A
3FM0A
6HTFA
6MX6A
3PPBA
2F8YA
7WJTA
2ZMFA
3UG3A
8ABPA
4MTLA
7A48B
3THGA
4OVYA
3JQOA
8QCHA
1W2WB
8AOJA
4I6RA
5H06A
3LYSA
8PUTA
2XSEA
2C60A
8OK4A
1Y9BA
6ZZNA
4TPSB
5X1EC
1RYLA
7Y01A
5V1TA
7DKZA
3LYCA
3GLAA
6LUPA
6L8XA
4CYBA
3M7AA
4WP6A
4LG9A
7BBLA
8EVKA
2WKDA
4MGEA
2F7VA
7WW3A
5F7VA
6L0OA
8AK2A
1N9PA
8K51A
6EI6A
2W3GA
3NEQA
1UF3A
3KG7A
5XBFA
2QT1A
2OG4A
8DYEA
4ML9A
5W10A
6F2GA
6SBFA
3O2UA
3SC7X
7VV9C
4R1KA
3GQ8A
6DXYB
4V29A
8GEXA
7PL7A
3LYYA
7K67A
3Q4OA
4DBFA
4PAVA
4LMYA
8WWDA
7NDXB
6ECBA
6Z70A
6WN9A
5FCNA
5EX1A
7DRGA
2FCRA
4QRKA
3F6VA
7ZOIA
4Y4O11
2XEVA
3TCSA
6H21A
9BT4A
4P7CA
8U7BB
7Y8HA
4YJ1A
1UPSA
3U5WA
7ZY4A
4CVOA
4YLIA
3G40A
8I8YA
4HN9A
2BVUA
2F6RA
4I79A
6ULYA
5JJAC
5BJXA
7ZYAA
6PNUA
4BK0A
6ZGQA
3FPPA
8SJJA
3KOSA
8PY1A
2YG5A
2WQMA
2CKXA
6JJMA
3BMAA
3CUOA
6Z5YA
3LHXA
2REEA
1QV1A
5I39A
5HUSA
5ME5B
3GB0A
5YQ0A
3NJAA
9CG1A
8QCIB
3S4KA
5Y5RA
7CYZA
1S55A
5XW2A
8GKOA
2YRRA
7B7JA
1NLWA
6ILSA
1F9VA
4HTLA
5MU7B
6IH0A
2IJ2A
4RFUA
7CMAA
4U4RL9
4P0GA
3EHRA
2QQ5A
1KF6C
7P3IA
4HQUA
3T8YA
2C6QA
3NQOA
9HMUA
3BS4A
3TDQA
1QTNB
4RGWB
2DY3A
1N7SA
6I60A
2IKKA
3HD6A
5LWKA
2GRUA
1NJHA
3CB6A
2VOAA
3NHVA
4E2XA
1S4DA
3HEBA
4CZWA
8ZLDA
7T1MA
5KI9A
3EF4A
9IZ3A
4A1GE
2XLKA
5YSZA
7KJHC
2Q6QA
8H55A
3LMFA
3W15B
3HRQA
3NJNA
4YVQA
6RWCA
4H9NC
7MF4A
5ZYQA
5J11C
2CO3A
4CR6A
4E1BA
1LURA
6U9IA
5FAFA
1W6SA
1S2XA
3ZYYX
6KBBE
5BMTA
1LFWA
2GNCA
6L3QA
1EJ8A
3BYVA
2SAKA
7PUJA
8DZMA
5WEEA
2BO4A
2WTBA
1UVJA
1RVV1
7Z6TAAA
4QXLA
6LYXA
3F6GA
1EARA
3O4FA
8BUYA
3FN1B
7PD7A
5AD1A
1YB5A
2V9KA
6A0EA
1R7JA
4C47A
6IAQA
6VW9B
6WGSA
3MDQA
2WX3A
1QHXA
6T2QAAA
6OVWA
1PCXA
7D27A
3N7XA
2ES4D
1B35D
2E8GA
4QBLA
7NQGAAA
4A49A
8BQUB
3B5ND
1ITXA
6ZA0A
4ETNA
3CWFA
1M7SA
3E3UA
7CBEA
5CWIA
3IECE
2EV1A
8GSTA
5TVOB
6O59A
3A32A
3OTGA
6WNSA
1K3SA
4X86B
5WGGA
2BK9A
7CIZD
6KRWA
4C4OA
5LE5M
3AQBB
7C1YA
8PNKA
7YA7A
4JRRA
4Z9HA
5YRVA
3G1PA
1XM7A
2ZADA
3M1UA
6IG4A
4O5JA
2ARRA
4A2LA
1UAIA
9BF2A
3GE5A
6ZEPA
3JV1A
7VEJA
4Q8RA
9FOVA
2HPWA
5UIDA
3C2EA
2IY9A
4G9SA
5XUKA
6EDQA
8C24C
6NSVA
5KMYA
2FD4A
7STAA
2NRQA
4J0DA
8K75A
6KXHA
5J1SB
4NUTA
4U4RL2
3R5GA
1YO6A
2VB1A
4Q52A
2OIXA
4MYKA
4CADC
7Q92A
3LL9A
8EH2A
1P4TA
1K5CA
3LYEA
2BL9A
3SJ5A
3IDUA
4FQEA
6EUNA
5HL3A
3H8ZA
5UFTA
1OMZA
1VZMA
4X7GA
6P5TA
3MMYB
4X9KA
1LKTA
6DNQE
2G9ZA
5YBYA
1ELKA
7A0JAAA
4Z3GA
1NRZA
1WDUA
3BJBA
8T27A
4EP4A
3NCEB
4WEEA
3D0WA
5J90A
4FC4A
4MCJA
3SHQA
3QWBA
6HI2A
6Y3PA
2F1NA
4JF8A
7TE3A
2IC6A
5YRVC
5WEDA
5GZSA
5OF1A
7OSTAAA
7D6AA
6JD9A
7CTVA
3NIYA
3TA6A
4QRHA
3ZUCA
9FYMA
3PW3A
7MC4A
1YB2A
5BWDC
3TADC
5C1EA
1O9YA
1P9BA
1WKRA
6ORMA
3LN6A
3MHSE
4EIHA
1Y0KA
3EVTA
8JPVA
7EAPA
3ZXKA
2HSZA
8JWMA
1O5ZA
1Q8CA
4JE3A
7Z3MAAA
4PV2A
7ZXKA
5JIRA
4PFRA
4ILOA
4FC9A
3WAEA
2GLZA
1XG4A
2ZXDA
2I53A
6KYBA
8JE0A
8TYXB
4ZQAA
1H70A
2D3YA
6HURA
4G3FA
4B0ZA
2P97A
8BCQA
3OCOA
2JIGA
7LRHA
3LJSA
3C5CA
1IU8A
8AFJA
3NRSA
5MSNA
6TT5AAA
7YKMA
8S0UA
3LQSA
3HNYM
3F2ZA
2WPVA
8BV3A
6P3NA
4K29A
2CXCA
5FORA
4OMFA
5B66F
3QP4A
6OHKA
3L6VA
3M5KA
6M2CE
1N12A
6DFPA
3K8GA
8A8GA
3DZVA
3IIIA
1XDOA
5N86A
8AXYA
3F7FA
2CZVC
2EBOA
3HJ6A
7YRUA
3OV8A
3MQDA
3GRUA
2BE1A
3IFRA
6IW6A
6Z4NAAA
5HC8A
7EKZA
5GPOA
7OZTBBB
4GZKA
2VXNA
3PO8A
9GZ4A
9FDOA
2OB5A
8ROSAAA
8CIWA
8S5RA
9F40A
3RAMA
3K1YA
3DBOB
8YNVA
7EV5A
8K7QA
5J4AA
6S9FA
1QFJA
1SDOA
8BVPA
5Y4MA
1K7JA
2WYQA
4NZRM
6GCVA
3IQ1A
4WU0A
3SL1A
2A6HE
6VMEE
2OBNA
8FUMA
7BXXA
1J2RA
2PVPA
4PF3A
4MX6A
8E71A
8S4DA
4B2FA
3GDWA
2WZVA
6LEBA
2QZCA
1VYIA
5NGOA
3IRSA
2FIQA
4OKIA
4PVZC
4CEKA
6N9BA
5GVDA
7F82A
8YQKA
3ZYWA
5WU3A
8XJ9A
5L19A
7BVAA
3V4CA
4DHIB
4GOSA
2EW0A
7NX1A
7F9XA
8PHYA
2IH3C
6ZGNA
6VGCA
2J13A
4JHYA
1A7SA
4G0RA
4WH5A
7TCBA
4EZGA
6C9MA
2RK9A
7EIQA
8JJQA
5D9XA
5FX8U
6DHXA
3EZSA
5YRHA
3RD4A
8TYXA
2I3DA
3C6CA
6QXRA
2J6LA
6SC4A
5F47A
4YDEB
2BZVA
2YKTA
6EY6A
2Q2GA
4XEKA
3TVTA
7EDPB
3IQUA
8PUUA
6MZPA
[truncated: 3,326 more rows]
