# Supplementary material for: TruMPET: A New Method for Protein Secondary Structure Prediction Using Neural Networks Trained on Multiple Pre-Selected Physicochemical and Structural Features
Source: Int J Mol Sci. 2025 Nov 21;26(23):11284. doi: 10.3390/ijms262311284 (PMC12692721; doi:10.3390/ijms262311284)
Supplement: Supplementary file 1 [file ijms-26-11284-s001.zip › Supplement S6.mix.xlsx]

## Sheet: mix model
F.statistics	Descriptor Type	Descriptor	Parameter 1	Parameter 2	Parameter 3	Parameter 4
401.328	_T_statistics_PB_word	PB_W5_noDEG_ZIP	LMMMM	0	2
355.95	_Log_occurence_differrence	PB_W5_noDEG_ZIP	12	1
338.163	_Log_occurence_differrence	PB_W7_tail_GP	3	1
338.163	_Log_occurence_differrence	PB_W7_tail_GP	3	1
299.222	_Log_occurence_differrence	PB_W5_noDEG_ZIP	3	1
280.144	_Log_occurence_differrence	PB_W5_noDEG_ZIP	8	1
274.704	_Log_occurence_differrence	PB_W7_tail_GP	8	1
274.704	_Log_occurence_differrence	PB_W7_tail_GP	8	1
267.996	_Log_occurence_differrence	PB_W7_tail_GP	12	1
267.996	_Log_occurence_differrence	PB_W7_tail_GP	12	1
240.755	_Log_occurence_differrence	PB_W5_noDEG_ZIP	11	1
227.978	_Log_occurence_differrence	PB_W5_noDEG_ZIP	5	1
218.867	_Log_occurence_differrence	PB_W7_tail_GP	5	1
218.867	_Log_occurence_differrence	PB_W7_tail_GP	5	1
218.606	_Log_occurence_differrence	PB_W7_tail_GP	1	1
218.606	_Log_occurence_differrence	PB_W7_tail_GP	1	1
186.376	_Log_occurence_differrence	PB_W5_noDEG_ZIP	1	1
184.039	_Log_occurence_differrence	PB_W7_tail_GP	11	1
184.039	_Log_occurence_differrence	PB_W7_tail_GP	11	1
178.747	_T_statistics_PB_word	PB_W7_tail_GP	MMMMMMM	0	1
171.662	_Log_occurence_differrence	PB_W7_trivial_PG	10	1
169.388	_Log_occurence_differrence	Trivial_P_G	39	1
164.872	_Log_occurence_differrence	Trivial_P_G	10	1
163.788	_Log_occurence_differrence	PB_W5_noDEG_ZIP	10	1
160.813	_Log_occurence_differrence	PB_W7_tail_GP	7	1
160.813	_Log_occurence_differrence	PB_W7_tail_GP	7	1
156.942	_Log_occurence_differrence	PB_W5_noDEG_ZIP	9	1
146.199	_Log_occurence_differrence	PB_W5_noDEG_ZIP	7	1
145.628	_Log_occurence_differrence	PB_W7_trivial_PG	12	1
144.866	_Iupred2	short	3
139.35	_Log_occurence_differrence	PB_W5_noDEG_ZIP	0	1
127.62	_Log_occurence_differrence	PB_W7_trivial_PG	9	1
125.003	_T_statistics_PB_word	PB_W7_tail_GP	MMMMMMM	-3	1
122.756	_T_statistics_PB_word	PB_W5_noDEG_ZIP	MNGKL	0	2
117.555	_T_statistics_PB_word	PB_W5_noDEG_ZIP	MNOPB	0	1
117.003	_Log_occurence_differrence	PB_W7_tail_GP	0	1
117.003	_Log_occurence_differrence	PB_W7_tail_GP	0	1
115.495	_Log_occurence_differrence	PB_W5_noDEG_ZIP	6	1
113.691	_Dull_Sum_tail	PTIO830101	-5	6	1
111.585	_Log_occurence_differrence	PB_W7_tail_GP	10	1
111.585	_Log_occurence_differrence	PB_W7_tail_GP	10	1
108.545	_Log_occurence_differrence	PB_W7_tail_GP	9	1
108.545	_Log_occurence_differrence	PB_W7_tail_GP	9	1
107.179	_Log_occurence_differrence	-3_2full_2_2full_G_P	10	1
105.209	_Iupred2	long	1
104.673	_Log_occurence_differrence	Trivial_P_G	23	1
103.952	_Log_occurence_differrence	Trivial_P_G	18	1
101.168	_Dull_Sum_tail	WARP780101	-5	6	1
100.703	_T_statistics_single_window	PB_W7_tail_GP	3	-3	3	1
100.282	_Log_occurence_differrence	PB_W5_noDEG_ZIP	15	1
98.589	_T_statistics_PB_word	PB_W5_noDEG_ZIP	EHJIA	2	1
86.314	_T_statistics_PB_word	PB_W5_noDEG_ZIP	MMMMI	-2	1
84.736	_T_statistics_PB_word	PB_W5_noDEG_ZIP	PAFKL	0	1
83.53	_Log_occurence_differrence	PB_W7_tail_GP	15	1
83.53	_Log_occurence_differrence	PB_W7_tail_GP	15	1
83.372	_Log_occurence_differrence	PB_W7_tail_GP	6	1
83.372	_Log_occurence_differrence	PB_W7_tail_GP	6	1
83.269	_T_statistics_PB_word	PB_W5_noDEG_ZIP	DDEBJ	2	1
82.028	_Log_occurence_differrence	PB_W7_trivial_PG	8	1
78.342	_T_statistics_PB_word	PB_W5_noDEG_ZIP	KOP	0	1
76.035	_Dull_Sum_tail	MUNV940103	-5	6	1
75.813	_Log_occurence_differrence	Trivial_P_G	4	1
75.247	_T_statistics_PB_word	PB_W5_noDEG_ZIP	FKO	-2	1
72.064	_T_statistics_PB_word	PB_W5_noDEG_ZIP	DDDDF	0	1
70.602	_Log_occurence_differrence	PB_W7_trivial_PG	15	1
68.884	_T_statistics_single_window	PB_W7_tail_GP	4	-3	3	1
65.375	_T_statistics_PB_word	PB_W5_noDEG_ZIP	DFBGK	2	1
62.277	_Log_occurence_differrence	-3_2full_2_2full_G_P	21	1
62.18	_T_statistics_PB_word	PB_W5_noDEG_ZIP	GCF	0	1
60.977	_T_statistics_PB_word	PB_W5_noDEG_ZIP	MNOPB	2	1
59.971	_Log_occurence_differrence	PB_W5_noDEG_ZIP	14	1
59.732	_Log_occurence_differrence	PB_W6_3_trivial_PG	12	1
59.475	_T_statistics_single	PB_W5_noDEG_ZIP	10	1
58.195	_Log_occurence_differrence	Trivial_P_G	1	1
57.737	_T_statistics_PB_word	PB_W5_noDEG_ZIP	BJIAC	-2	1
57.471	_T_statistics_PB_word	PB_W5_noDEG_ZIP	BJKLM	0	1
57.285	_T_statistics_PB_word	PB_W5_noDEG_ZIP	HIA	0	1
56.248	_c_FourierSmoothed_tail	MUNV940103	4	7	1
55.715	_T_statistics_PB_word	PB_W5_noDEG_ZIP	NGK	-2	1
55.568	_T_statistics_PB_word	PB_W5_noDEG_ZIP	PAF	0	1
55.242	_how_close_to_the_end	C	2
55.12	_T_statistics_PB_word	PB_W5_noDEG_ZIP	DDDFJ	-2	1
54.633	_T_statistics_single	PB_W5_noDEG_ZIP	0	1
54.425	_T_statistics_PB_word	PB_W5_noDEG_ZIP	GHI	0	2
53.762	_Log_occurence_differrence	-3_2full_2_2full_G_P	3	1
53.199	_T_statistics_single	PB_W7_tail_GP	0	1
51.814	_Log_occurence_differrence	-3_2full_2_2full_G_P	15	1
48.57	_Dull_Sum_tail	PTIO830101	-15	0	1
47.804	_T_statistics_PB_word	PB_W5_noDEG_ZIP	FKOPA	-2	1
47.768	_Log_occurence_differrence	W11_intricate	7	1
47.534	_Log_occurence_differrence	W11_intricate	1	1
46.499	_T_statistics_PB_word	PB_W5_noDEG_ZIP	GKLMM	0	2
46.266	_T_statistics_PB_word	PB_W5_noDEG_ZIP	BGFKL	-2	1
46.146	_T_statistics_single	PB_W5_noDEG_ZIP	9	1
45.995	_Log_occurence_differrence	PB_W7_trivial_PG	1	1
44.821	_Log_occurence_differrence	Trivial_P_G	28	1
43.13	_T_statistics_PB_word	PB_W5_noDEG_ZIP	GBG	0	1
42.544	_T_statistics_single	PB_W7_tail_GP	9	1
42.514	_T_statistics_PB_word	PB_W5_noDEG_ZIP	DDEHI	0	2
42.142	_T_statistics_PB_word	PB_W5_noDEG_ZIP	EHJIA	0	1
41.648	_Dull_Sum_tail	KARS160108	0	6	1
41.551	_c_FourierSmoothed_tail	MUNV940101	1.4	3	1
41.535	_T_statistics_PB_word	PB_W5_noDEG_ZIP	FKOPA	2	1
41.444	_Log_occurence_differrence	-3_2full_2_2full_G_P	6	1
40.311	_c_FourierSmoothed_tail	MUNV940103	11	7	1
38.852	_T_statistics_single	PB_W7_tail_GP	6	1
38.794	_T_statistics_single_window	PB_W6_3_trivial_PG	12	-2	2	1
38.085	_c_FourierSmoothed_tail	PTIO830101	3.6	3	1
37.712	_T_statistics_single	PB_W5_noDEG_ZIP	11	1
37.619	_T_statistics_PB_word	PB_W5_noDEG_ZIP	FBGKL	2	1
37.372	_T_statistics_single_window	PB_W3	12	-3	3	1
36.886	_T_statistics_single	PB_W5_noDEG_ZIP	7	1
36.347	_Log_occurence_differrence	PB_W6_4_trivial_PG	12	1
35.887	_T_statistics_PB_word	PB_W5_noDEG_ZIP	AFB	-2	1
35.855	_T_statistics_PB_word	PB_W5_noDEG_ZIP	MMMIG	2	1
35.276	_Log_occurence_differrence	PB_W7_tail_GP	14	1
35.276	_Log_occurence_differrence	PB_W7_tail_GP	14	1
35.162	_how_close_to_the_end	N	1
34.74	_T_statistics_PB_word	PB_W7_trivial_PG	HIG	0	1
34.333	_T_statistics_single	PB_W7_tail_GP	10	1
33.766	_T_statistics_single_window	PB_W7_tail_GP	3	-2	2	1
33.554	_c_FourierSmoothed_tail	ONEK900102	3.6	7	1
33.422	_c_FourierSmoothed_tail	MUNV940103	1.2	5	1
33.395	_T_statistics_single	PB_W7_tail_GP	1	1
33.074	_T_statistics_single	PB_W7_tail_GP	8	1
33.067	_Log_occurence_differrence	W11_intricate	32	1
32.893	_c_FourierSmoothed_tail	KIMC930101	1.2	5	1
32.315	_T_statistics_PB_word	PB_W5_noDEG_ZIP	DFKLM	-2	1
32.242	_Dull_Sum_tail	MUNV940103	-15	16	1
31.948	_T_statistics_single_window	PB_W5_noDEG_ZIP	4	-2	2	1
31.331	_T_statistics_PB_word	PB_W5_noDEG_ZIP	KLMMM	2	1
31.218	_T_statistics_single_window	PB_W7_tail_GP	12	-3	3	1
30.43	_T_statistics_PB_word	PB_W5_noDEG_ZIP	FKO	0	1
30.032	_T_statistics_PB_word	PB_W7_trivial_PG	NGH	0	1
29.83	_c_FourierSmoothed_tail	MUNV940103	10	3	1
29.537	_T_statistics_PB_word	PB_W5_noDEG_ZIP	NGKLM	2	1
29.054	_T_statistics_single_window	PB_W5_noDEG_ZIP	3	-2	2	1
28.488	_Log_occurence_differrence	PB_W6_3_trivial_PG	10	1
28.331	_T_statistics_PB_word	PB_W7_trivial_PG	IGK	3	1
27.843	_Log_occurence_differrence	PB_W7_trivial_PG	6	1
27.194	_T_statistics_PB_word	PB_W5_noDEG_ZIP	KLM	0	1
27.162	_Log_occurence_differrence	PB_W7_trivial_PG	4	1
26.93	_T_statistics_single	PB_W5_noDEG_ZIP	2	1
26.928	_Iupred2	long	3
26.82	_T_statistics_single_window	PB_W5_noDEG_ZIP	12	-2	2	1
26.504	_T_statistics_single	-3_2full_2_2full_G_P	22	1
26.478	_T_statistics_single	PB_W5_noDEG_ZIP	1	1
26.248	_Log_occurence_differrence	W11_intricate	11	1
26.179	_T_statistics_PB_word	PB_W5_noDEG_ZIP	GBA	-2	1
26.137	_is_this_aa_here	MET
26.089	_T_statistics_PB_word	PB_W5_noDEG_ZIP	JIACD	-2	1
25.622	_Log_occurence_differrence	PB_W6_3_trivial_PG	7	1
25.584	_c_FourierSmoothed_tail	KARS160108	3.6	3	1
25.564	_T_statistics_single	PB_W7_tail_GP	3	1
25.18	_c_FourierSmoothed_tail	RADA880108	11	3	1
24.838	_T_statistics_PB_word	PB_W5_noDEG_ZIP	KOPAC	-2	1
24.613	_T_statistics_single	PB_W5_noDEG_ZIP	3	1
24.4	_T_statistics_single	PB_W5_noDEG_ZIP	12	1
24.199	_Log_occurence_differrence	-1_3full_G_P	18	1
23.63	_c_FourierSmoothed_tail	KLEP840101	3.6	7	1
23.263	_T_statistics_single	PB_W7_tail_GP	15	1
23.042	_T_statistics_single	Trivial_P_G	20	1
22.448	_c_FourierSmoothed_tail	MUNV940101	1.2	5	1
22.437	_Dull_Sum_tail	ONEK900102	-5	1	1
22.384	_T_statistics_single	PB_W5_noDEG_ZIP	8	1
22.336	_Log_occurence_differrence	PB_W3	0	1
22.194	_c_FourierSmoothed_tail	BLAS910101	1.2	5	1
22.079	_T_statistics_PB_word	PB_W5_noDEG_ZIP	GFK	1	1
21.776	_T_statistics_PB_word	PB_W5_noDEG_ZIP	BJIAC	2	1
21.622	_Log_occurence_differrence	PB_W6_4_trivial_PG	7	1
21.093	_Dull_Sum_tail	MUNV940102	-5	1	1
20.895	_T_statistics_PB_word	PB_W7_trivial_PG	PAP	0	1
20.858	_Log_occurence_differrence	PB_W6_3_trivial_PG	1	1
20.019	_T_statistics_PB_word	PB_W7_trivial_PG	NOP	0	1
19.856	_Log_occurence_differrence	PB_W6_4_trivial_PG	2	1
19.817	_T_statistics_single	PB_W7_tail_GP	7	1
19.672	_Dull_Sum_tail	PTIO830101	-15	16	1
19.566	_T_statistics_PB_word	PB_W7_trivial_PG	GHI	0	1
19.524	_Log_occurence_differrence	PB_W3	15	1
19.304	_T_statistics_single	PB_W5_noDEG_ZIP	4	1
19.303	_T_statistics_single	PB_W7_tail_GP	12	1
19.254	_T_statistics_single_window	PB_W6_3_trivial_PG	3	-2	2	1
19.028	_Log_occurence_differrence	-3_2full_2_2full_G_P	16	1
18.956	_is_this_aa_here	ALA
18.835	_Log_occurence_differrence	-3_1full_0_1full_2_1full_G_P	14	1
18.832	_T_statistics_single	PB_W5_noDEG_ZIP	5	1
18.417	_T_statistics_single	PB_W7_tail_GP	2	1
18.242	_T_statistics_PB_word	PB_W5_noDEG_ZIP	IGKLM	0	1
18.139	_T_statistics_single	PB_W7_trivial_PG	8	1
17.693	_T_statistics_single	PB_W7_tail_GP	11	1
17.682	_Log_occurence_differrence	0_3full_G_P	8	1
17.61	_T_statistics_PB_word	PB_W5_noDEG_ZIP	GBACD	-2	1
17.592	_c_FourierSmoothed_tail	BULH740102	3	3	1
17.454	_T_statistics_single	PB_W5_noDEG_ZIP	13	1
17.134	_T_statistics_PB_word	PB_W7_trivial_PG	KLG	3	1
16.857	_T_statistics_single	PB_W7_trivial_PG	6	1
16.384	_Dull_Sum_tail	RADA880103	0	6	1
16.288	_T_statistics_single	Trivial_P_G	21	1
16.003	_T_statistics_single_window	PB_W7_tail_GP	12	-2	2	1
15.868	_c_FourierSmoothed_tail	WOEC730101	1.2	5	1
15.76	_Log_occurence_differrence	-2_3full_G_P	10	1
15.711	_T_statistics_PB_word	PB_W5_noDEG_ZIP	HIACD	0	1
15.633	_Log_occurence_differrence	PB_W7_trivial_PG	0	1
15.525	_T_statistics_PB_word	PB_W5_noDEG_ZIP	MNG	0	1
15.47	_Log_occurence_differrence	PB_W6_4_trivial_PG	10	1
15.439	_is_this_aa_here	LEU
15.362	_is_this_aa_here	CYS
15.013	_T_statistics_single	PB_W5_noDEG_ZIP	14	1
14.975	_T_statistics_PB_word	PB_W7_trivial_PG	DFJIADD	0	1
14.818	_Log_occurence_differrence	PB_W3	6	1
14.762	_T_statistics_PB_word	PB_W7_trivial_PG	ICD	3	1
14.699	_T_statistics_PB_word	PB_W7_trivial_PG	MGB	0	1
14.624	_T_statistics_PB_word	PB_W7_trivial_PG	NGC	0	1
14.618	_T_statistics_single	Trivial_P_G	24	1
14.341	_T_statistics_PB_word	PB_W7_trivial_PG	MLG	0	1
14.289	_T_statistics_PB_word	PB_W7_trivial_PG	PFB	0	1
14.043	_c_FourierSmoothed_tail	ONEK900102	1.2	5	1
13.796	_Log_occurence_differrence	W11_intricate	10	1
13.752	_Log_occurence_differrence	-3_1full_0_1full_2_1full_G_P	16	1
13.655	_T_statistics_single	PB_W7_trivial_PG	14	1
13.497	_Log_occurence_differrence	-3_1full_0_1full_2_1full_G_P	24	1
13.465	_Log_occurence_differrence	-2_3full_G_P	4	1
13.218	_Log_occurence_differrence	-3_1full_0_1full_2_1full_G_P	26	1
12.934	_c_FourierSmoothed_tail	MIYS990105	3.6	7	1
12.898	_T_statistics_PB_word	PB_W7_trivial_PG	AKLMMMM	0	1
12.826	_Log_occurence_differrence	PB_W3	12	1
12.772	_c_FourierSmoothed_tail	ROSM880102	1.2	3	1
12.756	_Log_occurence_differrence	0_3full_G_P	32	1
12.682	_Log_occurence_differrence	-1_3full_G_P	16	1
12.63	_T_statistics_single	Trivial_P_G	4	1
12.628	_T_statistics_single	-3_2full_2_2full_G_P	32	1
12.477	_T_statistics_single	PB_W7_tail_GP	13	1
12.455	_Log_occurence_differrence	PB_W6_3_trivial_PG	5	1
11.915	_Log_occurence_differrence	PB_W4N	12	1
11.85	_is_this_aa_here	MLY
11.782	_T_statistics_PB_word	PB_W5_noDEG_ZIP	DFKOP	2	1
11.77	_Log_occurence_differrence	0_3full_G_P	2	1
11.751	_T_statistics_PB_word	PB_W7_trivial_PG	GBI	3	1
11.69	_T_statistics_PB_word	PB_W7_trivial_PG	BJJ	3	1
11.676	_Log_occurence_differrence	0_3full_G_P	5	1
11.615	_Log_occurence_differrence	W11_intricate	6	1
11.565	_T_statistics_single	PB_W7_trivial_PG	5	1
11.532	_T_statistics_single	PB_W5_noDEG_ZIP	6	1
11.524	_Log_occurence_differrence	PB_W4N	14	1
11.254	_T_statistics_PB_word	PB_W5_noDEG_ZIP	OPB	0	1
11.14	_Log_occurence_differrence	PB_W4N	7	1
11.12	_T_statistics_single	Trivial_P_G	35	1
11.03	_T_statistics_PB_word	PB_W7_trivial_PG	KNG	0	1
10.954	_T_statistics_single_window	PB_W7_trivial_PG	3	-2	2	1
10.921	_Log_occurence_differrence	-2_3full_G_P	32	1
10.905	_Log_occurence_differrence	-1_3full_G_P	5	1
10.883	_T_statistics_single	Trivial_P_G	49	1
10.818	_Log_occurence_differrence	-1_3full_G_P	21	1
10.657	_T_statistics_PB_word	PB_W5_noDEG_ZIP	IGB	0	1
10.511	_c_FourierSmoothed_tail	BLAS910101	3	3	1
10.492	_T_statistics_PB_word	PB_W7_trivial_PG	DDFBGKL	0	1
10.462	_Log_occurence_differrence	0_3full_G_P	20	1
10.426	_T_statistics_single	PB_W7_trivial_PG	10	1
10.261	_T_statistics_PB_word	PB_W3	GFK	1	1
10.239	_T_statistics_PB_word	PB_W7_trivial_PG	FKO	0	1
10.157	_Log_occurence_differrence	-1_3full_G_P	11	1
9.951	_Log_occurence_differrence	-1_3full_G_P	3	1
9.923	_c_FourierSmoothed_tail	BULH740101	3.6	5	1
9.848	_Log_occurence_differrence	W9_-2_5_G_P	18	1
9.789	_Log_occurence_differrence	PB_W3	1	1
9.716	_T_statistics_single	PB_W7_trivial_PG	0	1
9.697	_Log_occurence_differrence	W9_-2_5_G_P	38	1
9.682	_T_statistics_PB_word	PB_W7_trivial_PG	BLM	3	1
9.662	_T_statistics_single_window	PB_W7_trivial_PG	12	-2	2	1
9.532	_T_statistics_PB_word	PB_W7_trivial_PG	PGB	-3	1
9.516	_Log_occurence_differrence	-3_2full_2_2full_G_P	11	1
9.453	_T_statistics_PB_word	PB_W7_trivial_PG	NGC	-3	1
9.44	_T_statistics_PB_word	PB_W5_noDEG_ZIP	FBGCD	0	1
9.429	_Log_occurence_differrence	-2_3full_G_P	2	1
9.301	_Log_occurence_differrence	PB_W6_4_trivial_PG	1	1
9.271	_c_FourierSmoothed_tail	KIMC930101	1.4	3	1
9.249	_Log_occurence_differrence	PB_W6_3_trivial_PG	3	1
8.969	_T_statistics_PB_word	PB_W7_trivial_PG	BGB	3	1
8.946	_is_this_aa_here	GLU
8.943	_T_statistics_single	PB_W7_trivial_PG	13	1
8.891	_Log_occurence_differrence	PB_W6_3_trivial_PG	0	1
8.819	_Log_occurence_differrence	-2_3full_G_P	20	1
8.809	_Log_occurence_differrence	PB_W7_trivial_PG	14	1
8.775	_T_statistics_PB_word	PB_W7_trivial_PG	OPF	-3	1
8.655	_c_FourierSmoothed_tail	RADA880108	3.6	7	1
8.639	_is_this_aa_here	GLY
8.614	_T_statistics_single	Trivial_P_G	28	1
8.612	_T_statistics_single	PB_W7_tail_GP	4	1
8.576	_T_statistics_PB_word	PB_W7_trivial_PG	FJO	-3	1
8.343	_T_statistics_PB_word	PB_W7_trivial_PG	GCF	0	1
8.303	_T_statistics_single	PB_W7_trivial_PG	9	1
8.297	_Log_occurence_differrence	PB_W6_4_trivial_PG	14	1
8.199	_Log_occurence_differrence	W11_intricate	18	1
8.136	_Log_occurence_differrence	PB_W4N	8	1
8.073	_T_statistics_single	PB_W7_trivial_PG	2	1
8.058	_T_statistics_PB_word	PB_W7_trivial_PG	IAFKLMM	0	1
8.052	_T_statistics_single	PB_W4N	13	1
8.038	_T_statistics_PB_word	PB_W3	GHI	-1	1
7.976	_T_statistics_PB_word	PB_W7_trivial_PG	MIGFKLM	0	1
7.959	_T_statistics_single	Trivial_P_G	23	1
7.87	_c_FourierSmoothed_tail	BLAS910101	3.6	7	1
7.839	_T_statistics_PB_word	PB_W7_trivial_PG	PAE	-3	1
7.833	_is_this_aa_here	MSE
7.805	_c_FourierSmoothed_tail	ONEK900102	1.2	3	1
7.719	_T_statistics_single	PB_W7_trivial_PG	15	1
7.71	_T_statistics_single	PB_W4N	7	1
7.555	_is_this_aa_here	LYS
7.545	_Log_occurence_differrence	W9_-2_5_G_P	3	1
7.476	_T_statistics_single_window	PB_W3	12	-2	2	1
7.476	_T_statistics_single_window	PB_W3	12	-2	2	1
7.441	_T_statistics_single	PB_W5_noDEG_ZIP	15	1
7.41	_T_statistics_single	PB_W7_tail_GP	5	1
7.399	_T_statistics_PB_word	PB_W7_trivial_PG	NGK	3	1
7.01	_T_statistics_PB_word	PB_W7_trivial_PG	OPF	3	1
7.006	_c_FourierSmoothed_tail	RADA880108	1.2	5	1
7.003	_Log_occurence_differrence	PB_W6_4_trivial_PG	8	1
7.003	_T_statistics_PB_word	PB_W7_trivial_PG	EFK	-3	1
6.991	_T_statistics_single	-3_2full_2_2full_G_P	23	1
6.951	_Log_occurence_differrence	PB_W4N	4	1
6.841	_T_statistics_single	PB_W6_3_trivial_PG	12	1
6.779	_Log_occurence_differrence	PB_W4N	15	1
6.775	_T_statistics_PB_word	PB_W7_trivial_PG	BIG	3	1
6.745	_Log_occurence_differrence	PB_W4N	10	1
6.743	_T_statistics_PB_word	PB_W7_trivial_PG	PFB	3	1
6.734	_Log_occurence_differrence	PB_W3	8	1
6.71	_T_statistics_single_window	PB_W7_trivial_PG	4	-2	2	1
6.696	_T_statistics_PB_word	PB_W7_trivial_PG	GPA	0	1
6.641	_Log_occurence_differrence	W9_-2_5_G_P	4	1
6.621	_Log_occurence_differrence	PB_W6_3_trivial_PG	15	1
6.518	_T_statistics_PB_word	PB_W3	BAD	-1	1
6.463	_T_statistics_PB_word	PB_W7_trivial_PG	BLM	0	1
6.406	_c_FourierSmoothed_tail	RADA880108	3	3	1
6.384	_T_statistics_PB_word	PB_W3	MNN	1	1
6.365	_is_this_aa_here	SER
6.262	_T_statistics_PB_word	PB_W7_trivial_PG	CFK	3	1
6.231	_T_statistics_PB_word	PB_W7_trivial_PG	MMMNOPB	0	1
6.176	_T_statistics_single	PB_W7_trivial_PG	4	1
6.175	_T_statistics_single	PB_W7_trivial_PG	1	1
6.142	_T_statistics_PB_word	PB_W5_noDEG_ZIP	CFK	-1	1
6.137	_T_statistics_PB_word	PB_W7_trivial_PG	IGH	-3	1
6.136	_T_statistics_single_window	PB_W6_3_trivial_PG	4	-2	2	1
6.114	_T_statistics_PB_word	PB_W7_trivial_PG	GKL	0	1
6.103	_T_statistics_PB_word	PB_W7_trivial_PG	ACDDDFB	0	1
6.088	_c_FourierSmoothed_tail	KLEP840101	3	3	1
6.051	_T_statistics_single	PB_W7_trivial_PG	12	1
5.93	_Log_occurence_differrence	PB_W6_4_trivial_PG	15	1
5.866	_T_statistics_PB_word	PB_W3	AFK	-1	1
5.851	_T_statistics_PB_word	PB_W5_noDEG_ZIP	OPAFK	-2	1
5.732	_T_statistics_PB_word	PB_W7_trivial_PG	FKL	-3	1
5.663	_c_FourierSmoothed_tail	MUNV940103	1.4	3	1
5.625	_is_this_aa_here	ILE
5.582	_T_statistics_PB_word	PB_W7_trivial_PG	IGK	0	1
5.537	_is_this_aa_here	TYR
5.517	_Log_occurence_differrence	PB_W3	5	1
5.483	_is_this_aa_here	ASN
5.426	_T_statistics_PB_word	PB_W7_trivial_PG	JOP	3	1
5.412	_DegenerateSequencePredictor	_PB_W5_trivial	-2	KKKKK
5.388	_is_this_aa_here	ARG
5.305	_c_FourierSmoothed_tail	ONEK900101	3.6	3	1
5.294	_T_statistics_PB_word	PB_W7_trivial_PG	BIG	-3	1
5.203	_T_statistics_PB_word	PB_W7_trivial_PG	EBJ	-3	1
5.171	_T_statistics_PB_word	PB_W3	KLM	-1	1
5.144	_T_statistics_PB_word	PB_W3	MNN	0	1
5.081	_Log_occurence_differrence	Trivial	4	1
5.043	_c_FourierSmoothed_tail	RADA880108	2.2	7	1
5.03	_T_statistics_PB_word	PB_W3	JIA	-1	1
4.933	_Log_occurence_differrence	PB_W3	14	1
4.928	_Log_occurence_differrence	PB_W3	7	1
4.903	_T_statistics_PB_word	PB_W7_trivial_PG	NOP	-3	1
4.86	_Log_occurence_differrence	-1_3full_G_P	6	1
4.849	_T_statistics_PB_word	PB_W7_trivial_PG	KNG	-3	1
4.783	_is_this_aa_here	VAL
4.745	_T_statistics_PB_word	PB_W7_trivial_PG	JIA	-3	1
4.734	_T_statistics_single	PB_W3	1	1
4.71	_T_statistics_single	W9_-2_5_G_P	14	1
4.669	_T_statistics_PB_word	PB_W3	EBG	1	1
4.664	_T_statistics_single	PB_W4N	11	1
4.535	_T_statistics_single	PB_W4N	4	1
4.465	_T_statistics_single	-3_2full_2_2full_G_P	18	1
4.465	_Log_occurence_differrence	PB_W6_3_trivial_PG	14	1
4.46	_T_statistics_PB_word	PB_W7_trivial_PG	EHJ	-3	1
4.429	_T_statistics_PB_word	PB_W3	KLG	0	1
4.412	_Log_occurence_differrence	PB_W6_4_trivial_PG	6	1
4.397	_Log_occurence_differrence	PB_W6_4_trivial_PG	5	1
4.396	_T_statistics_PB_word	PB_W3	CFB	-1	1
4.391	_T_statistics_single	PB_W3	8	1
4.36	_T_statistics_single	PB_W3	5	1
4.348	_DegenerateSequencePredictor	_PB_W5_trivial	2	KKKKK
4.321	_DegenerateSequencePredictor	_PB_W3_trivial	-1	GAAGP
4.298	_is_this_aa_here	HIS
4.27	_T_statistics_PB_word	PB_W7_trivial_PG	KIC	3	1
4.235	_T_statistics_PB_word	PB_W7_trivial_PG	IAP	-3	1
4.155	_is_this_aa_here	PHE
4.155	_T_statistics_PB_word	PB_W7_trivial_PG	HJI	3	1
4.15	_Log_occurence_differrence	PB_W6_3_trivial_PG	6	1
4.093	_T_statistics_single	PB_W4N	9	1
4.088	_T_statistics_PB_word	PB_W3	MNN	-1	1
4.068	_T_statistics_single	PB_W7_tail_GP	14	1
4.041	_T_statistics_single	PB_W3	12	1
4.019	_T_statistics_PB_word	PB_W3	ACE	1	1
4.001	_T_statistics_PB_word	PB_W3	IAC	-1	1
3.967	_T_statistics_single	PB_W4N	6	1
3.953	_c_FourierSmoothed_tail	MUNV940103	3	3	1
3.953	_c_FourierSmoothed_tail	MUNV940103	3	3	1
3.869	_is_this_aa_here	GLN
3.868	_T_statistics_single	PB_W6_4_trivial_PG	4	1
3.863	_T_statistics_single	PB_W6_3_trivial_PG	7	1
3.852	_T_statistics_single	PB_W3	2	1
3.839	_is_this_aa_here	ASP
3.808	_T_statistics_PB_word	PB_W3	FKO	1	1
3.79	_T_statistics_single	PB_W7_trivial_PG	7	1
3.758	_c_FourierSmoothed_tail	ONEK900102	3	3	1
3.735	_T_statistics_single	PB_W3	10	1
3.676	_Log_occurence_differrence	W11_intricate	41	1
3.656	_T_statistics_PB_word	PB_W3	GKI	0	1
3.649	_T_statistics_single	PB_W7_trivial_PG	11	1
3.628	_T_statistics_PB_word	PB_W3	DEH	1	1
3.604	_Log_occurence_differrence	PB_W6_3_trivial_PG	8	1
3.599	_T_statistics_single	Trivial_P_G	41	1
3.572	_T_statistics_single	PB_W6_3_trivial_PG	3	1
3.552	_T_statistics_PB_word	PB_W3	GPA	0	1
3.484	_Log_occurence_differrence	Trivial	3	1
3.471	_T_statistics_PB_word	PB_W7_tail_GP	LMMMME	0	2
3.454	_T_statistics_PB_word	PB_W3	FKN	-1	1
3.438	_c_FourierSmoothed_tail	PONP930101	2.2	3	1
3.395	_T_statistics_single	PB_W6_3_trivial_PG	15	1
3.367	_DegenerateSequencePredictor	_PB_W3_trivial	1	GPPGP
3.367	_DegenerateSequencePredictor	_PB_W3_trivial	1	GPPGP
3.3	_T_statistics_single	PB_W6_4_trivial_PG	12	1
3.236	_T_statistics_PB_word	PB_W3	BGC	0	1
3.171	_T_statistics_single	PB_W7_trivial_PG	3	1
3.17	_T_statistics_PB_word	PB_W3	FKL	1	1
3.117	_T_statistics_single	PB_W6_4_trivial_PG	14	1
3.089	_T_statistics_single_window	PB_W3	4	-2	2	1
3.049	_T_statistics_PB_word	PB_W3	MNG	0	1
2.994	_T_statistics_PB_word	PB_W3	NGK	-1	1
2.986	_T_statistics_single	W9_-2_5_G_P	3	1
2.986	_T_statistics_single	PB_W6_3_trivial_PG	14	1
2.959	_DegenerateSequencePredictor	_PB_W5_trivial	0	KKKKK
2.92	_T_statistics_PB_word	PB_W3	KLG	1	1
2.894	_Log_occurence_differrence	PB_W4N	1	1
2.866	_c_FourierSmoothed_tail	KLEP840101	1.2	5	1
2.855	_T_statistics_single	W9_-2_5_G_P	4	1
2.833	_DegenerateSequencePredictor	_PB_W5_trivial	-2	NNNNN
2.827	_T_statistics_PB_word	PB_W3	KIA	0	1
2.792	_c_FourierSmoothed_tail	WERD780101	3	3	1
2.753	_T_statistics_single	PB_W6_4_trivial_PG	0	1
2.688	_T_statistics_PB_word	PB_W3	BGP	0	1
2.675	_T_statistics_single	PB_W4N	5	1
2.671	_T_statistics_PB_word	PB_W3	OPB	0	1
2.668	_T_statistics_single	PB_W4N	3	1
2.649	_T_statistics_PB_word	PB_W3	NOP	0	1
2.621	_T_statistics_single	PB_W3	4	1
2.617	_T_statistics_PB_word	PB_W7_trivial_PG	GKI	-3	1
2.609	_T_statistics_PB_word	PB_W3	OPB	1	1
2.59	_T_statistics_single	PB_W6_4_trivial_PG	7	1
2.586	_T_statistics_PB_word	PB_W7_trivial_PG	EHJ	0	1
2.577	_T_statistics_single	PB_W6_3_trivial_PG	5	1
2.566	_Log_occurence_differrence	PB_W4N	6	1
2.564	_T_statistics_single	PB_W6_4_trivial_PG	13	1
2.541	_T_statistics_single	PB_W6_3_trivial_PG	6	1
2.526	_T_statistics_PB_word	PB_W7_trivial_PG	FKL	3	1
2.493	_DegenerateSequencePredictor	_PB_W3_trivial	0	GPPGP
2.492	_T_statistics_single	PB_W3	14	1
2.487	_T_statistics_PB_word	PB_W7_trivial_PG	KLN	-3	1
2.484	_T_statistics_PB_word	PB_W3	IGK	0	1
2.349	_T_statistics_single	PB_W4N	14	1
2.335	_T_statistics_single	PB_W6_3_trivial_PG	9	1
2.251	_T_statistics_single	PB_W6_4_trivial_PG	6	1
2.248	_T_statistics_single	PB_W6_4_trivial_PG	11	1
2.241	_T_statistics_single	PB_W4N	10	1
2.222	_T_statistics_single	PB_W3	3	1
2.215	_T_statistics_PB_word	PB_W7_trivial_PG	GBJ	0	1
2.166	_T_statistics_PB_word	PB_W7_trivial_PG	OPF	0	1
2.158	_T_statistics_PB_word	PB_W3	GHI	0	1
2.12	_T_statistics_single	PB_W4N	15	1
2.119	_Log_occurence_differrence	W9_-2_5_G_P	35	1
2.083	_T_statistics_single	PB_W6_3_trivial_PG	10	1
2.049	_T_statistics_PB_word	PB_W3	EBJ	0	1
2.02	_T_statistics_single	PB_W3	15	1
1.996	_T_statistics_single	PB_W6_3_trivial_PG	4	1
1.961	_T_statistics_single	PB_W6_3_trivial_PG	8	1
1.947	_T_statistics_single_window	PB_W3	3	-2	2	1
1.781	_T_statistics_single	PB_W3	6	1
1.771	_T_statistics_PB_word	PB_W3	JIA	1	1
1.732	_T_statistics_single	PB_W6_3_trivial_PG	11	1
1.709	_T_statistics_single	PB_W6_3_trivial_PG	0	1
1.706	_T_statistics_single	PB_W6_4_trivial_PG	15	1
1.632	_T_statistics_single	PB_W4N	12	1
1.586	_T_statistics_PB_word	PB_W3	OPA	-1	1
1.548	_T_statistics_single	PB_W6_4_trivial_PG	10	1
1.485	_T_statistics_PB_word	PB_W3	GHI	1	1
1.478	_T_statistics_single	PB_W4N	1	1
1.478	_T_statistics_single	PB_W6_3_trivial_PG	1	1
1.468	_T_statistics_single	PB_W6_4_trivial_PG	8	1
1.442	_T_statistics_PB_word	PB_W3	BAD	0	1
1.407	_T_statistics_PB_word	PB_W3	NOP	1	1
1.392	_T_statistics_single	PB_W3	0	1
1.368	_is_this_aa_here	YCM
1.337	_T_statistics_single	PB_W3	9	1
1.329	_T_statistics_PB_word	PB_W7_trivial_PG	NOPAFKL	0	1
1.275	_Log_occurence_differrence	PB_W4N	0	1
1.252	_T_statistics_single	PB_W3	13	1
1.161	_is_this_aa_here	CME
1.124	_T_statistics_single	PB_W4N	8	1
1.113	_T_statistics_single	PB_W4N	2	1
1.093	_T_statistics_single	PB_W6_4_trivial_PG	1	1
1.016	_T_statistics_single	PB_W6_4_trivial_PG	9	1
1.005	_is_this_aa_here	CSD
<1.0	_DegenerateSequencePredictor	_PB_W3_trivial	2	GPPGP
<1.0	_is_this_aa_here	THR
<1.0	_is_this_aa_here	PRO
<1.0	_is_this_aa_here	TRP
<1.0	_is_this_aa_here	UNK
<1.0	_is_this_aa_here	CSO
<1.0	_is_this_aa_here	LLP
<1.0	_is_this_aa_here	SEP
<1.0	_is_this_aa_here	MLZ
<1.0	_is_this_aa_here	KCX
<1.0	_is_this_aa_here	OCS
<1.0	_is_this_aa_here	ACE
<1.0	_is_this_aa_here	HYP
<1.0	_is_this_aa_here	PCA
<1.0	_is_this_aa_here	CAS
<1.0	_is_this_aa_here	CSS
<1.0	_is_this_aa_here	CSX
<1.0	_is_this_aa_here	TPO
<1.0	_is_this_aa_here	NH2
<1.0	_is_this_aa_here	FME
<1.0	_is_this_aa_here	SNN
<1.0	_is_this_aa_here	CAF
<1.0	_is_this_aa_here	SME
<1.0	_is_this_aa_here	PTR
<1.0	_Log_occurence_differrence	PB_W3	10	1
<1.0	_Log_occurence_differrence	PB_W3	11	1
<1.0	_Log_occurence_differrence	PB_W3	13	1
<1.0	_Log_occurence_differrence	PB_W3	2	1
<1.0	_Log_occurence_differrence	PB_W3	3	1
<1.0	_Log_occurence_differrence	PB_W3	4	1
<1.0	_Log_occurence_differrence	PB_W3	9	1
<1.0	_Log_occurence_differrence	PB_W4N	11	1
<1.0	_Log_occurence_differrence	PB_W4N	13	1
<1.0	_Log_occurence_differrence	PB_W4N	2	1
<1.0	_Log_occurence_differrence	PB_W4N	3	1
<1.0	_Log_occurence_differrence	PB_W4N	5	1
<1.0	_Log_occurence_differrence	PB_W4N	9	1
<1.0	_Log_occurence_differrence	PB_W5_noDEG_ZIP	13	1
<1.0	_Log_occurence_differrence	PB_W5_noDEG_ZIP	2	1
<1.0	_Log_occurence_differrence	PB_W5_noDEG_ZIP	4	1
<1.0	_Log_occurence_differrence	PB_W6_3_trivial_PG	11	1
<1.0	_Log_occurence_differrence	PB_W6_3_trivial_PG	13	1
<1.0	_Log_occurence_differrence	PB_W6_3_trivial_PG	2	1
<1.0	_Log_occurence_differrence	PB_W6_3_trivial_PG	4	1
<1.0	_Log_occurence_differrence	PB_W6_3_trivial_PG	9	1
<1.0	_Log_occurence_differrence	PB_W6_4_trivial_PG	0	1
<1.0	_Log_occurence_differrence	PB_W6_4_trivial_PG	11	1
<1.0	_Log_occurence_differrence	PB_W6_4_trivial_PG	13	1
<1.0	_Log_occurence_differrence	PB_W6_4_trivial_PG	3	1
<1.0	_Log_occurence_differrence	PB_W6_4_trivial_PG	4	1
<1.0	_Log_occurence_differrence	PB_W6_4_trivial_PG	9	1
<1.0	_Log_occurence_differrence	PB_W7_tail_GP	13	1
<1.0	_Log_occurence_differrence	PB_W7_tail_GP	13	1
<1.0	_Log_occurence_differrence	PB_W7_tail_GP	2	1
<1.0	_Log_occurence_differrence	PB_W7_tail_GP	2	1
<1.0	_Log_occurence_differrence	PB_W7_tail_GP	4	1
<1.0	_Log_occurence_differrence	PB_W7_tail_GP	4	1
<1.0	_Log_occurence_differrence	PB_W7_trivial_PG	11	1
<1.0	_Log_occurence_differrence	PB_W7_trivial_PG	13	1
<1.0	_Log_occurence_differrence	PB_W7_trivial_PG	2	1
<1.0	_Log_occurence_differrence	PB_W7_trivial_PG	3	1
<1.0	_Log_occurence_differrence	PB_W7_trivial_PG	5	1
<1.0	_Log_occurence_differrence	PB_W7_trivial_PG	7	1
<1.0	_T_statistics_single	PB_W3	11	1
<1.0	_T_statistics_single	PB_W3	7	1
<1.0	_T_statistics_single	PB_W4N	0	1
<1.0	_T_statistics_single	PB_W6_3_trivial_PG	13	1
<1.0	_T_statistics_single	PB_W6_3_trivial_PG	2	1
<1.0	_T_statistics_single	PB_W6_4_trivial_PG	2	1
<1.0	_T_statistics_single	PB_W6_4_trivial_PG	3	1
<1.0	_T_statistics_single	PB_W6_4_trivial_PG	5	1
<1.0	_T_statistics_single_window	PB_W7_tail_GP	4	-2	2	1
<1.0	_T_statistics_PB_word	PB_W7_trivial_PG	BJJ	0	1
<1.0	_T_statistics_PB_word	PB_W7_trivial_PG	LIG	0	1
